# Supplementary material for: 2,2′-[1,1′-(Propane-1,3-diyldioxy­dinitrilo)diethyl­idyne]di-1-naphthol
Source: Acta Crystallogr Sect E Struct Rep Online. 2009 Jun 20;65(Pt 7):o1657. doi: 10.1107/S1600536809023241 (PMC2969260; doi:10.1107/S1600536809023241)
Supplement: Supplementary file 2 [file e-65-o1657-Isup2.hkl]

# 
# h,k,l, Fc-squared, Fo-squared, sigma(Fo-squared) and status flag 
# 
data_I
_shelx_title ' 080917f in P-1' 
_shelx_refln_list_code          4 
_shelx_F_calc_maximum      134.47 
_exptl_crystal_F_000       468.00 
_reflns_d_resolution_high  0.8406 
 
loop_ 
 _symmetry_equiv_pos_as_xyz 
 'x, y, z' 
 '-x, -y, -z' 
 
_cell_length_a     7.4411 
_cell_length_b     8.8911 
_cell_length_c    18.1064 
_cell_angle_alpha 100.645 
_cell_angle_beta   94.331 
_cell_angle_gamma 106.329 
 
_shelx_F_squared_multiplier     1.000 
 
loop_ 
 _refln_index_h 
 _refln_index_k 
 _refln_index_l 
 _refln_F_squared_calc 
 _refln_F_squared_meas 
 _refln_F_squared_sigma 
 _refln_observed_status 
   1   0   0    11159.14     8537.54    230.55 o 
   2   0   0        8.63        4.90      1.06 o 
   4   0   0      302.40      353.57     12.52 o 
   5   0   0       74.70       72.14      4.92 o 
   6   0   0       29.52       28.78      4.41 o 
   7   0   0       12.91       11.32      3.69 o 
   8   0   0        0.45       -1.90      2.76 o 
  -8   1   0        0.92        0.83      3.15 o 
  -7   1   0        9.60        8.85      3.66 o 
  -6   1   0       17.39       14.34      3.66 o 
  -5   1   0       18.99       19.58      3.32 o 
  -4   1   0      173.57      180.42      4.61 o 
  -3   1   0      102.08      104.99      2.92 o 
  -2   1   0      923.48      898.65     21.28 o 
  -1   1   0        0.85        0.15      0.40 o 
   0   1   0       60.84       54.40      1.90 o 
   1   1   0     1223.28     1155.45     21.96 o 
   2   1   0       22.99       20.39      1.72 o 
   3   1   0      108.63      118.49      5.48 o 
   4   1   0       15.09       11.86      2.51 o 
   5   1   0       26.86       25.88      3.62 o 
   6   1   0       40.84       36.91      4.97 o 
   7   1   0       55.24       44.66      4.92 o 
   8   1   0        0.38       -0.86      3.17 o 
  -8   2   0       13.66       19.11      4.57 o 
  -7   2   0        7.64        5.93      3.34 o 
  -6   2   0       45.74       38.80      4.40 o 
  -5   2   0        6.91        2.55      2.03 o 
  -4   2   0      172.92      180.28      4.95 o 
  -3   2   0      186.47      161.64      5.61 o 
  -2   2   0      808.34      794.22     21.68 o 
  -1   2   0      533.91      476.95     13.53 o 
   0   2   0      554.17      580.82      9.27 o 
   1   2   0       62.62       61.70      1.60 o 
   2   2   0       41.04       39.28      1.54 o 
   3   2   0      506.92      586.47     11.97 o 
   4   2   0        1.69        2.00      1.63 o 
   5   2   0        4.58        4.26      2.26 o 
   6   2   0      130.93      116.30      7.21 o 
   7   2   0        8.46        7.43      3.40 o 
  -8   3   0        0.23        0.98      3.13 o 
  -7   3   0        0.13        0.88      2.73 o 
  -6   3   0      178.08      203.03     10.28 o 
  -5   3   0      187.65      185.80      5.55 o 
  -4   3   0       25.88       24.51      2.43 o 
  -3   3   0      153.05      134.24      5.46 o 
  -2   3   0        1.25       -1.13      0.84 o 
  -1   3   0      160.41      150.01      5.64 o 
   0   3   0       59.35       55.53      1.65 o 
   1   3   0      242.22      222.30      4.34 o 
   2   3   0       89.27       79.50      3.24 o 
   3   3   0        0.58       -0.29      0.69 o 
   4   3   0       65.46       62.86      3.32 o 
   5   3   0        7.45        6.98      2.80 o 
   6   3   0        2.94        2.81      2.91 o 
   7   3   0        0.77       -0.28      2.81 o 
  -8   4   0        1.96        3.74      3.54 o 
  -7   4   0      182.17      188.63     10.61 o 
  -6   4   0       93.09       95.48      7.09 o 
  -5   4   0       65.04       75.40      3.52 o 
  -4   4   0        0.64        0.99      1.74 o 
  -3   4   0      610.65      660.94     19.68 o 
  -2   4   0      119.58      124.47      5.54 o 
  -1   4   0      235.24      206.80      7.11 o 
   0   4   0       50.82       59.75      1.98 o 
   1   4   0      161.52      185.63      4.10 o 
   2   4   0        8.26        6.93      1.11 o 
   3   4   0        1.04        1.34      1.25 o 
   4   4   0        0.06       -0.78      1.47 o 
   5   4   0        0.98       -2.48      1.65 o 
   6   4   0       10.21        9.65      2.80 o 
  -8   5   0        0.15       -1.89      3.62 o 
  -7   5   0        5.52        3.23      3.59 o 
  -6   5   0        1.02       -0.81      2.35 o 
  -5   5   0        0.03       -0.52      1.84 o 
  -4   5   0       29.70       32.87      3.30 o 
  -3   5   0      391.50      447.26     14.81 o 
  -2   5   0       22.01       31.79      3.71 o 
  -1   5   0      225.90      218.41     10.25 o 
   0   5   0       17.58       21.61      1.83 o 
   1   5   0      187.81      189.40      4.47 o 
   2   5   0       31.70       30.61      2.13 o 
   3   5   0       78.60       72.55      3.62 o 
   4   5   0        4.79        5.29      1.99 o 
   5   5   0        8.66       10.34      3.62 o 
   6   5   0        3.97        3.59      3.72 o 
  -8   6   0        5.00        9.50      4.68 o 
  -7   6   0       41.46       52.36      6.89 o 
  -6   6   0        1.73       -0.15      2.61 o 
  -5   6   0        1.36        5.75      2.83 o 
  -4   6   0       81.22       75.01      5.29 o 
  -3   6   0        0.15       -2.19      1.75 o 
  -2   6   0       23.34       20.99      3.23 o 
  -1   6   0       91.75       87.76      3.93 o 
   0   6   0       23.86       25.94      1.98 o 
   1   6   0       30.64       29.67      2.06 o 
   2   6   0        8.33        8.54      1.83 o 
   3   6   0        9.73       20.74      4.28 o 
   4   6   0       10.26       13.56      4.28 o 
   5   6   0        4.59        4.73      3.35 o 
  -8   7   0       94.76      106.34      9.18 o 
  -7   7   0        0.58       -1.13      2.37 o 
  -6   7   0        5.17        3.13      3.03 o 
  -5   7   0       65.33       66.20      5.43 o 
  -4   7   0        4.41        1.31      2.81 o 
  -3   7   0        9.43        8.96      3.20 o 
  -2   7   0       25.23       18.26      3.64 o 
  -1   7   0        3.59        1.40      1.60 o 
   0   7   0        0.79       -0.12      1.61 o 
   1   7   0       24.31       26.94      3.05 o 
   2   7   0        1.64        0.64      3.10 o 
   3   7   0       42.49       48.96      5.78 o 
   4   7   0       34.56       50.05      6.99 o 
  -7   8   0        0.64        3.13      3.94 o 
  -6   8   0        0.57       -3.99      2.66 o 
  -5   8   0       15.13       24.63      4.63 o 
  -4   8   0       70.42       67.53      5.86 o 
  -3   8   0        0.46       -4.17      2.78 o 
  -2   8   0      108.03      100.62      6.87 o 
  -1   8   0      229.17      242.00      8.17 o 
   0   8   0        5.74        3.85      2.28 o 
   1   8   0       48.32       44.57      3.87 o 
   2   8   0      288.94      300.68     14.61 o 
   3   8   0       16.42       12.89      4.94 o 
  -6   9   0       45.51       36.68      5.91 o 
  -5   9   0        0.01       -2.11      3.30 o 
  -4   9   0        2.56       -1.20      3.22 o 
  -3   9   0       49.45       60.97      6.92 o 
  -2   9   0      152.92      166.63      9.57 o 
  -1   9   0        2.46        1.01      3.32 o 
   0   9   0        2.87       -0.55      2.36 o 
   1   9   0        5.20        2.43      3.84 o 
  -4  10   0        0.59       -0.91      3.74 o 
  -3  10   0        4.64        8.09      4.62 o 
  -2  10   0        7.57        3.02      4.45 o 
  -1  10   0        9.23        3.44      4.55 o 
   0 -10   1        1.22       -3.99      3.97 o 
   1 -10   1        7.08       -1.08      4.11 o 
   2 -10   1        4.91        5.51      4.50 o 
   3 -10   1        0.63       -1.16      4.04 o 
   4 -10   1        1.87       -4.20      3.69 o 
   5 -10   1        0.30       -2.43      3.64 o 
  -2  -9   1        2.95        6.17      4.16 o 
  -1  -9   1        6.59       -0.42      3.69 o 
   0  -9   1        1.15       -3.34      2.23 o 
   1  -9   1        6.03        5.66      4.11 o 
   2  -9   1       13.67       16.90      4.55 o 
   3  -9   1        2.08       -4.95      3.30 o 
   4  -9   1       13.07        8.76      4.04 o 
   5  -9   1       35.02       28.91      5.58 o 
   6  -9   1        9.38        3.34      4.21 o 
  -3  -8   1       50.77       59.25      7.56 o 
  -2  -8   1       41.43       56.86      7.45 o 
  -1  -8   1        6.43        1.99      2.26 o 
   0  -8   1       86.76       80.43      4.45 o 
   1  -8   1       74.90       72.85      5.78 o 
   2  -8   1       11.17       10.36      3.94 o 
   3  -8   1        0.36       -4.07      2.71 o 
   4  -8   1        9.27        5.95      3.50 o 
   5  -8   1       23.91       20.79      4.65 o 
   6  -8   1       35.03       45.86      5.90 o 
   7  -8   1        5.48        6.99      4.13 o 
  -4  -7   1       51.40       50.56      6.86 o 
  -3  -7   1      503.16      530.07     20.71 o 
  -2  -7   1      158.88      158.89      9.20 o 
  -1  -7   1       76.79       73.89      4.34 o 
   0  -7   1       13.15       15.81      2.50 o 
   1  -7   1       12.28        9.50      2.27 o 
   2  -7   1        1.69       -2.07      2.00 o 
   3  -7   1        2.30       -3.17      2.26 o 
   4  -7   1       73.50       64.75      5.21 o 
   5  -7   1      134.28      144.87      7.88 o 
   6  -7   1        0.00       -2.61      2.66 o 
   7  -7   1      139.78      166.11      6.94 o 
   8  -7   1       68.17       79.07      8.47 o 
  -5  -6   1       14.27       11.64      4.20 o 
  -4  -6   1      103.54      109.54      7.83 o 
  -3  -6   1       72.30       78.38      4.05 o 
  -2  -6   1      467.94      499.23      9.61 o 
  -1  -6   1      149.15      145.52      4.03 o 
   0  -6   1      119.05      138.53      3.92 o 
   1  -6   1       87.67      101.01      4.16 o 
   2  -6   1        0.65       -0.34      1.70 o 
   3  -6   1        7.67        9.60      2.63 o 
   4  -6   1        5.70        7.08      2.66 o 
   5  -6   1       15.17       16.04      3.23 o 
   6  -6   1        3.27        0.79      2.76 o 
   7  -6   1        9.55        7.99      4.08 o 
   8  -6   1       27.57       28.62      6.17 o 
  -6  -5   1        6.46        6.12      3.88 o 
  -5  -5   1        8.02        8.31      2.66 o 
  -4  -5   1        1.86       -2.00      1.55 o 
  -3  -5   1      127.38      123.78      4.79 o 
  -2  -5   1      304.53      288.92      6.29 o 
  -1  -5   1      289.15      271.84      5.72 o 
   0  -5   1       50.81       55.63      2.57 o 
   1  -5   1        0.50        0.36      1.10 o 
   2  -5   1       41.77       44.78      3.69 o 
   3  -5   1      702.78      742.26     22.27 o 
   4  -5   1        7.13       10.29      2.48 o 
   5  -5   1        2.33        1.23      2.16 o 
   6  -5   1        9.71        8.27      3.89 o 
   7  -5   1        0.17       -0.34      2.97 o 
   8  -5   1        6.41       10.02      4.48 o 
  -6  -4   1        0.54        2.10      2.21 o 
  -5  -4   1        2.50        0.13      1.79 o 
  -4  -4   1        1.42       -0.42      1.51 o 
  -3  -4   1       71.89       67.08      3.23 o 
  -2  -4   1      321.01      322.45      6.29 o 
  -1  -4   1       31.82       34.86      1.55 o 
   0  -4   1       94.67       80.86      2.32 o 
   1  -4   1       22.18       18.92      2.09 o 
   2  -4   1      200.61      221.97      8.07 o 
   3  -4   1        0.99       -0.27      1.42 o 
   4  -4   1        6.50        3.81      1.89 o 
   5  -4   1       30.48       25.39      2.56 o 
   6  -4   1      633.02      646.27     23.13 o 
   7  -4   1       23.48       24.21      4.92 o 
   8  -4   1        3.56        6.39      3.86 o 
  -7  -3   1        2.67        4.37      2.55 o 
  -6  -3   1       16.68       14.94      5.02 o 
  -5  -3   1       28.25       27.89      3.07 o 
  -4  -3   1        1.86        0.84      1.37 o 
  -3  -3   1       44.25       45.32      2.13 o 
  -2  -3   1       32.17       20.18      1.17 o 
  -1  -3   1      479.03      484.59      8.24 o 
   0  -3   1      104.67       92.50      2.30 o 
   1  -3   1       10.72       12.00      1.65 o 
   2  -3   1      677.52      716.57     20.22 o 
   3  -3   1      109.81       97.40      4.38 o 
   4  -3   1       12.75       10.99      1.52 o 
   5  -3   1       68.71       61.12      2.94 o 
   6  -3   1        4.09        6.39      3.10 o 
   7  -3   1        0.01       -2.88      2.56 o 
   8  -3   1        4.51        1.75      3.12 o 
  -7  -2   1       49.01       42.51      4.94 o 
  -6  -2   1       20.82       21.92      3.98 o 
  -5  -2   1       41.90       32.67      3.59 o 
  -4  -2   1       34.23       32.11      3.25 o 
  -3  -2   1     1048.41     1063.51     20.77 o 
  -2  -2   1      999.40      998.67     15.74 o 
  -1  -2   1      344.73      307.24      5.31 o 
   0  -2   1     1364.95     1283.82     19.60 o 
   1  -2   1     1082.24      993.43     26.54 o 
   2  -2   1     1640.72     1507.70     39.68 o 
   3  -2   1      261.75      255.93      6.11 o 
   4  -2   1      358.49      361.60      8.36 o 
   5  -2   1       13.18       12.56      2.12 o 
   6  -2   1        0.56       -2.71      2.26 o 
   7  -2   1        8.01        5.59      3.47 o 
   8  -2   1        0.11       -0.74      3.02 o 
  -8  -1   1        7.20        7.80      3.77 o 
  -7  -1   1       26.58       21.65      4.31 o 
  -6  -1   1        4.88        0.84      2.22 o 
  -5  -1   1      150.78      146.95      7.36 o 
  -4  -1   1        4.98        6.17      1.90 o 
  -3  -1   1      256.92      280.47      9.86 o 
  -2  -1   1      395.07      401.08     12.35 o 
  -1  -1   1      303.62      296.89      4.97 o 
   0  -1   1        2.22       -0.25      0.83 o 
   1  -1   1      180.43      169.99      5.04 o 
   2  -1   1      776.53      739.17     14.51 o 
   3  -1   1      448.26      527.42     10.87 o 
   4  -1   1       43.45       46.19      2.04 o 
   5  -1   1       19.02       15.21      3.18 o 
   6  -1   1        6.38        3.57      2.59 o 
   7  -1   1        2.96        2.09      2.71 o 
   8  -1   1        6.18        3.18      3.59 o 
  -8   0   1        0.78        2.00      3.17 o 
  -7   0   1       16.24       14.99      3.96 o 
  -6   0   1        0.26       -2.27      2.04 o 
  -5   0   1        7.67        5.71      2.17 o 
  -4   0   1      190.98      196.31      8.12 o 
  -3   0   1      617.95      676.27     20.35 o 
  -2   0   1      508.59      489.83     14.57 o 
  -1   0   1       28.40       24.51      1.30 o 
   1   0   1      859.40      862.80     21.69 o 
   2   0   1      301.86      298.83      6.27 o 
   3   0   1        6.31        7.78      0.86 o 
   4   0   1      574.11      616.78     19.71 o 
   5   0   1        3.51        4.50      2.17 o 
   6   0   1       42.56       37.57      4.23 o 
   7   0   1        0.07       -1.21      2.39 o 
   8   0   1        7.62       11.81      4.18 o 
  -8   1   1       47.58       45.62      6.33 o 
  -7   1   1      201.58      181.18      9.72 o 
  -6   1   1       63.92       57.84      5.04 o 
  -5   1   1        3.36        3.40      2.11 o 
  -4   1   1      939.76     1013.71     20.05 o 
  -3   1   1      563.76      567.58     15.59 o 
  -2   1   1      473.45      459.42     12.79 o 
  -1   1   1       26.39       15.44      0.73 o 
   0   1   1      486.98      456.91      9.23 o 
   1   1   1     1214.69     1215.83     48.37 o 
   2   1   1      388.22      434.33      8.95 o 
   3   1   1     2715.31     2864.94     78.58 o 
   4   1   1        0.04       -0.52      1.30 o 
   5   1   1        2.35        1.68      1.90 o 
   6   1   1      182.43      140.95      7.99 o 
   7   1   1      137.59      121.15      7.92 o 
   8   1   1       16.44       21.40      4.92 o 
  -8   2   1       10.93       14.12      4.45 o 
  -7   2   1       19.52       21.83      4.57 o 
  -5   2   1      397.06      393.65      9.54 o 
  -4   2   1      771.23      813.13     16.79 o 
  -3   2   1       70.38       68.65      3.22 o 
  -2   2   1      319.82      327.98      9.97 o 
  -1   2   1     4691.33     4347.27     74.36 o 
   0   2   1     4988.45     4520.87     56.24 o 
   1   2   1       44.69       32.36      1.01 o 
   2   2   1        7.37        8.20      1.59 o 
   3   2   1      291.30      349.20     11.92 o 
   4   2   1       25.25       20.77      3.13 o 
   5   2   1       26.60       28.10      3.94 o 
   6   2   1       54.76       52.67      5.04 o 
   7   2   1       37.09       35.18      5.49 o 
  -8   3   1        9.35        8.07      4.01 o 
  -7   3   1       28.77       37.12      5.54 o 
  -6   3   1      211.35      224.08     10.88 o 
  -5   3   1        0.46       -0.92      1.12 o 
  -4   3   1      250.73      260.33      9.00 o 
  -3   3   1       15.99       12.79      2.12 o 
  -2   3   1      134.60      147.99      5.83 o 
  -1   3   1      578.74      621.33     13.03 o 
   0   3   1      172.76      172.45      3.53 o 
   1   3   1       50.80       47.75      1.61 o 
   2   3   1        0.02       -0.07      0.63 o 
   3   3   1       24.13       22.69      1.41 o 
   4   3   1       11.68        8.83      2.68 o 
   5   3   1        0.00       -1.47      2.00 o 
   6   3   1       20.31       15.67      4.08 o 
   7   3   1        0.70       -2.85      3.10 o 
  -8   4   1        0.28        1.75      3.49 o 
  -7   4   1       26.37       39.02      6.01 o 
  -6   4   1       24.50       26.41      2.77 o 
  -5   4   1        9.65       13.68      2.70 o 
  -4   4   1      309.17      336.57     11.54 o 
  -3   4   1      151.13      188.39      7.51 o 
  -2   4   1       17.00       17.89      2.49 o 
  -1   4   1      121.03      121.46      4.05 o 
   0   4   1      612.94      621.69     10.58 o 
   1   4   1       53.16       59.66      2.06 o 
   2   4   1      141.55      132.76      3.40 o 
   3   4   1       31.17       31.73      2.36 o 
   4   4   1        1.88       -0.09      1.59 o 
   5   4   1        3.23       -1.92      1.76 o 
   6   4   1        5.86        6.89      3.84 o 
  -8   5   1       13.04       13.66      4.62 o 
  -7   5   1        4.24        2.11      3.27 o 
  -6   5   1        7.86        8.59      2.16 o 
  -5   5   1       78.38       83.53      5.29 o 
  -4   5   1       17.43       29.70      3.64 o 
  -3   5   1        0.34       -2.40      1.60 o 
  -2   5   1       10.37        7.58      2.49 o 
  -1   5   1      289.89      277.27      7.54 o 
   0   5   1      374.27      437.09      9.55 o 
   1   5   1      316.15      329.43      6.64 o 
   2   5   1       10.93        9.10      1.45 o 
   3   5   1       52.80       51.70      3.13 o 
   4   5   1      140.72      146.29      8.68 o 
   5   5   1       34.80       34.29      5.53 o 
  -8   6   1        7.72        5.02      4.70 o 
  -7   6   1        2.54        6.01      3.55 o 
  -6   6   1        0.05       -3.15      2.19 o 
  -5   6   1        6.46        9.08      2.93 o 
  -4   6   1       10.97        7.78      2.66 o 
  -3   6   1        0.72       -0.30      1.77 o 
  -2   6   1        6.03        3.77      2.16 o 
  -1   6   1        7.24        6.42      3.15 o 
   0   6   1        0.05       -0.07      1.31 o 
   1   6   1       27.15       30.61      2.84 o 
   2   6   1       24.23       29.51      2.89 o 
   3   6   1      156.32      169.34      9.60 o 
   4   6   1        2.21        2.33      3.08 o 
   5   6   1        2.08        7.21      3.79 o 
  -7   7   1        0.71       -2.75      3.23 o 
  -6   7   1       11.95       16.83      3.99 o 
  -5   7   1       67.31       67.31      5.54 o 
  -4   7   1        7.16        4.90      3.32 o 
  -2   7   1        7.53        9.57      3.08 o 
  -1   7   1        1.13        1.37      1.61 o 
   0   7   1        1.91        1.34      1.66 o 
   1   7   1       64.86       66.08      3.89 o 
   2   7   1       90.96       89.14      7.30 o 
   3   7   1       54.85       62.03      7.36 o 
   4   7   1        0.04        1.04      3.50 o 
  -7   8   1        5.07        4.67      4.03 o 
  -6   8   1       13.22       15.01      4.23 o 
  -5   8   1       18.64       21.25      4.40 o 
  -4   8   1       16.79       20.50      4.43 o 
  -3   8   1       15.52        8.88      3.98 o 
  -2   8   1        0.02       -3.79      2.53 o 
  -1   8   1       34.02       36.02      3.86 o 
   0   8   1        7.66        2.99      2.27 o 
   1   8   1       83.32       88.80      4.88 o 
   2   8   1       61.76       70.04      6.89 o 
   3   8   1        4.03        1.99      3.88 o 
  -6   9   1       30.96       24.46      5.29 o 
  -5   9   1       47.28       49.06      6.40 o 
  -4   9   1        2.55        4.78      3.72 o 
  -3   9   1      160.60      177.56      9.99 o 
  -2   9   1       87.66       91.08      7.08 o 
  -1   9   1        0.61       -1.33      3.13 o 
   0   9   1       16.69       15.53      3.38 o 
   1   9   1       47.49       54.70      7.55 o 
  -4  10   1        0.30       -4.99      3.82 o 
  -3  10   1        2.00        6.77      4.53 o 
  -2  10   1       21.28       20.99      5.71 o 
  -1  10   1        2.58       -2.41      4.13 o 
   0 -10   2        0.00       -3.71      2.47 o 
   1 -10   2        0.26       -4.87      3.79 o 
   2 -10   2        7.52       13.36      5.10 o 
   3 -10   2        3.03       -5.23      3.49 o 
   4 -10   2        0.80       -2.85      3.79 o 
   5 -10   2        0.04       -2.68      3.69 o 
  -2  -9   2        0.23        0.47      3.86 o 
  -1  -9   2        1.96        3.22      3.76 o 
   0  -9   2        5.09        0.27      2.37 o 
   1  -9   2        0.00       -1.74      3.10 o 
   2  -9   2        0.83       -4.08      2.98 o 
   3  -9   2        1.83       -5.21      3.47 o 
   4  -9   2        6.73       10.75      3.89 o 
   5  -9   2       29.55       33.59      5.56 o 
   6  -9   2        7.73        1.20      4.25 o 
  -3  -8   2      100.13      109.73      8.59 o 
  -2  -8   2       35.27       42.34      6.23 o 
  -1  -8   2        2.23       -1.77      2.03 o 
   0  -8   2        7.05        6.73      2.48 o 
   1  -8   2       28.45       29.69      4.63 o 
   2  -8   2       15.29       13.48      3.84 o 
   3  -8   2       11.16        2.91      3.32 o 
   4  -8   2       19.24       16.93      4.48 o 
   5  -8   2        6.12        3.44      3.39 o 
   6  -8   2        1.48       -1.10      3.40 o 
   7  -8   2       10.47       12.97      3.31 o 
  -4  -7   2       68.53       89.21      7.62 o 
  -3  -7   2       39.36       49.60      5.75 o 
  -2  -7   2        9.42        6.50      3.77 o 
  -1  -7   2       72.53       73.45      4.10 o 
   0  -7   2       74.50       71.46      3.03 o 
   1  -7   2       53.10       59.17      4.73 o 
   2  -7   2        0.53        0.76      2.39 o 
   3  -7   2       11.02       12.67      3.30 o 
   4  -7   2      107.06       98.76      6.33 o 
   5  -7   2       16.60       18.55      3.84 o 
   6  -7   2       41.93       44.18      4.77 o 
   7  -7   2      112.27      126.94      6.01 o 
  -5  -6   2        6.27        2.27      3.67 o 
  -4  -6   2       94.02       92.36      4.76 o 
  -3  -6   2      386.52      409.65     10.81 o 
  -2  -6   2      152.29      156.45      4.33 o 
  -1  -6   2      107.95      114.13      4.88 o 
   0  -6   2     1092.45     1171.95     19.42 o 
   1  -6   2       63.35       60.89      4.35 o 
   2  -6   2      108.08      111.72      5.98 o 
   3  -6   2      325.46      341.98     12.48 o 
   4  -6   2      364.52      372.66     13.41 o 
   5  -6   2       62.84       65.77      4.92 o 
   6  -6   2       29.50       33.09      5.17 o 
   7  -6   2        0.69        0.20      3.72 o 
   8  -6   2       17.38       13.04      5.24 o 
  -6  -5   2        9.02       13.43      4.18 o 
  -5  -5   2        1.92        0.42      2.04 o 
  -4  -5   2        6.96        4.14      2.02 o 
  -3  -5   2       55.89       52.87      4.50 o 
  -2  -5   2       11.65       13.61      1.52 o 
  -1  -5   2        4.87        3.28      1.02 o 
   0  -5   2        0.15       -1.11      0.74 o 
   1  -5   2        2.64       -0.79      1.45 o 
   2  -5   2       65.44       78.24      4.57 o 
   3  -5   2      176.38      174.14      7.45 o 
   4  -5   2      514.79      545.43     17.34 o 
   5  -5   2       57.40       60.38      4.48 o 
   6  -5   2      100.31       97.46      4.68 o 
   7  -5   2      261.60      298.34     14.34 o 
   8  -5   2        2.52       -1.15      3.74 o 
  -6  -4   2        2.08        6.31      2.33 o 
  -5  -4   2        0.03        0.00      1.69 o 
  -4  -4   2       40.59       40.56      3.13 o 
  -3  -4   2       10.43        8.73      1.78 o 
  -2  -4   2       37.96       36.72      1.69 o 
  -1  -4   2        0.76        2.06      0.76 o 
   0  -4   2      161.72      145.08      3.40 o 
   1  -4   2        0.35       -0.84      1.03 o 
   2  -4   2       89.64       77.08      4.06 o 
   3  -4   2       77.67       89.58      4.60 o 
   4  -4   2       11.71       11.07      2.33 o 
   5  -4   2      259.60      254.30      7.20 o 
   7  -4   2       68.64       71.69      6.54 o 
   8  -4   2       11.57       12.20      4.77 o 
  -7  -3   2       38.42       43.46      5.21 o 
  -6  -3   2       13.11       18.55      3.07 o 
  -5  -3   2        8.25        7.63      2.09 o 
  -4  -3   2        1.53        0.14      1.31 o 
  -3  -3   2       86.68       94.82      2.56 o 
  -2  -3   2        2.08        1.80      0.73 o 
  -1  -3   2      166.12      149.06      3.22 o 
   0  -3   2      600.38      638.38     12.11 o 
   1  -3   2      364.32      322.05      9.97 o 
   2  -3   2        9.42        7.88      1.50 o 
   3  -3   2       14.62        8.88      1.70 o 
   4  -3   2        0.00       -0.47      0.87 o 
   5  -3   2       14.93       20.23      2.10 o 
   6  -3   2       18.98       17.45      4.11 o 
   7  -3   2        0.02       -3.18      2.49 o 
   8  -3   2        2.27        0.62      2.88 o 
  -7  -2   2       11.80       10.90      3.66 o 
  -6  -2   2        0.61       -1.38      1.99 o 
  -5  -2   2       16.17       18.41      3.23 o 
  -4  -2   2      102.13      110.89      5.76 o 
  -3  -2   2      425.73      475.22     10.56 o 
  -2  -2   2       33.33       27.63      1.14 o 
  -1  -2   2     1750.30     1709.65     25.92 o 
   0  -2   2     2291.68     2362.89     41.02 o 
   1  -2   2     2703.27     2519.86     65.27 o 
   2  -2   2       35.42       31.02      2.06 o 
   3  -2   2      148.01      153.13      6.19 o 
   4  -2   2        0.80       -0.60      0.88 o 
   5  -2   2       55.41       53.46      2.61 o 
   6  -2   2        0.05       -1.87      2.04 o 
   7  -2   2       10.58        9.75      3.72 o 
   8  -2   2        4.53       10.06      3.91 o 
  -8  -1   2        0.28        0.79      2.98 o 
  -7  -1   2        3.11        0.71      2.70 o 
  -6  -1   2       20.13       19.70      3.62 o 
  -5  -1   2        1.04       -0.67      1.48 o 
  -4  -1   2       17.07       21.19      2.78 o 
  -3  -1   2      103.61      103.13      4.75 o 
  -2  -1   2      223.69      241.41      5.17 o 
  -1  -1   2      140.25      123.33      2.35 o 
   0  -1   2      294.94      280.88      5.56 o 
   1  -1   2        0.33        0.18      0.56 o 
   2  -1   2     2570.56     2431.25     45.56 o 
   3  -1   2       54.69       65.07      2.23 o 
   4  -1   2        9.43        9.45      2.17 o 
   5  -1   2       77.95       78.78      5.22 o 
   6  -1   2        4.17        1.77      2.66 o 
   7  -1   2       27.96       31.84      4.94 o 
   8  -1   2        2.60        2.95      3.37 o 
  -8   0   2       26.05       33.21      5.64 o 
  -7   0   2       37.03       41.58      5.54 o 
  -6   0   2        0.00       -2.26      2.02 o 
  -5   0   2        0.35       -1.75      1.50 o 
  -4   0   2       27.35       38.28      3.29 o 
  -3   0   2      441.54      468.81     14.41 o 
  -2   0   2      600.12      578.48     16.90 o 
  -1   0   2    13752.86    16844.31    435.99 o 
   0   0   2     1432.43     1341.14     25.12 o 
   1   0   2     2461.38     2327.64     43.53 o 
   2   0   2     1547.82     1373.79     26.20 o 
   3   0   2     2764.71     2899.76     72.11 o 
   4   0   2        0.16        1.41      0.74 o 
   5   0   2       35.31       40.89      3.84 o 
   6   0   2       88.10       78.70      5.86 o 
   7   0   2       17.87       12.99      3.84 o 
   8   0   2        0.06       -2.39      2.81 o 
  -8   1   2       59.03       55.26      5.76 o 
  -7   1   2       28.31       27.82      4.87 o 
  -6   1   2       40.12       40.67      5.36 o 
  -5   1   2       29.59       29.57      3.29 o 
  -4   1   2      664.62      709.15     14.58 o 
  -3   1   2      802.88      797.98     12.26 o 
  -2   1   2      248.40      224.97      7.04 o 
   0   1   2       41.19       40.85      1.62 o 
   1   1   2     5501.56     5013.79    112.64 o 
   2   1   2      207.29      170.59      6.44 o 
   3   1   2      179.15      185.06      5.85 o 
   4   1   2       25.17       23.99      3.12 o 
   5   1   2       20.66       23.05      3.66 o 
   6   1   2       74.31       65.62      5.54 o 
   7   1   2        9.50        6.64      3.34 o 
  -8   2   2        2.58        3.00      3.30 o 
  -7   2   2      178.29      172.79      9.75 o 
  -6   2   2      525.69      579.09     20.57 o 
  -5   2   2      117.84      115.89      3.92 o 
  -4   2   2      935.22      991.97     20.13 o 
  -3   2   2      175.63      169.29      6.15 o 
  -2   2   2      529.23      519.69     10.03 o 
   0   2   2     5283.35     4861.13     72.57 o 
   1   2   2      154.48      159.71      4.54 o 
   2   2   2      909.60     1003.16     25.90 o 
   3   2   2      136.26      133.13      2.84 o 
   4   2   2       48.58       40.23      3.72 o 
   5   2   2       23.03       17.79      3.47 o 
   6   2   2       18.41       16.21      3.77 o 
   7   2   2        0.23       -2.16      2.80 o 
  -8   3   2        5.87        7.18      3.86 o 
  -7   3   2      147.30      151.02      9.17 o 
  -6   3   2       83.48       79.62      6.32 o 
  -5   3   2        0.26       -1.25      1.07 o 
  -4   3   2       33.59       32.89      2.85 o 
  -3   3   2      839.92      955.41     26.94 o 
  -2   3   2      269.42      254.43      5.88 o 
  -1   3   2      374.29      316.07      7.16 o 
   0   3   2      160.84      160.26      4.45 o 
   1   3   2      113.14      112.65      2.30 o 
   2   3   2      376.98      363.75      5.64 o 
   3   3   2        6.48        7.06      1.77 o 
   4   3   2       61.32       61.21      4.87 o 
   5   3   2       50.68       36.91      4.31 o 
   6   3   2       71.34       62.66      5.88 o 
   7   3   2        2.31        3.44      3.44 o 
  -8   4   2        0.44       -1.95      3.05 o 
  -7   4   2        1.74        0.59      2.53 o 
  -6   4   2        9.78        8.84      2.95 o 
  -5   4   2       33.69       30.68      3.22 o 
  -4   4   2       83.61       98.48      5.24 o 
  -3   4   2      116.68      119.20      5.76 o 
  -2   4   2      232.95      214.37      8.31 o 
  -1   4   2      296.19      308.98      7.82 o 
   0   4   2      426.08      459.19      6.92 o 
   1   4   2      185.85      200.04      4.37 o 
   2   4   2        1.19        0.47      0.82 o 
   3   4   2        2.21        1.80      1.34 o 
   4   4   2       87.34       82.54      4.05 o 
   5   4   2        3.14       -2.36      2.51 o 
   6   4   2        1.15       -1.45      3.02 o 
  -8   5   2        3.86        0.81      3.52 o 
  -7   5   2        7.94        6.13      3.57 o 
  -6   5   2        7.78       10.08      2.97 o 
  -5   5   2       90.92      101.81      5.88 o 
  -4   5   2       20.55       23.81      3.30 o 
  -3   5   2        8.67        4.75      2.26 o 
  -2   5   2        1.53       -2.83      1.89 o 
  -1   5   2        0.75        1.67      1.29 o 
   0   5   2      324.19      350.12      9.08 o 
   1   5   2        0.37       -0.65      0.85 o 
   2   5   2       14.42       11.60      3.29 o 
   3   5   2      327.51      339.84     14.14 o 
   4   5   2      190.73      178.55      9.91 o 
   5   5   2        1.42        1.68      3.13 o 
  -8   6   2       15.26       16.78      5.71 o 
  -7   6   2        0.64        1.28      3.15 o 
  -6   6   2        9.21        8.69      3.49 o 
  -5   6   2        4.39        1.15      2.39 o 
  -4   6   2       25.30       23.79      3.96 o 
  -3   6   2        9.02        6.08      2.46 o 
  -2   6   2       27.69       21.04      3.49 o 
  -1   6   2        0.10       -1.17      1.30 o 
   0   6   2        0.82       -1.76      1.63 o 
   1   6   2       41.42       39.53      2.87 o 
   2   6   2        8.90        4.38      1.93 o 
   3   6   2       24.84       32.43      5.36 o 
   4   6   2        7.61        6.05      3.61 o 
   5   6   2        2.83       -0.17      3.12 o 
  -7   7   2        1.56       -3.32      3.18 o 
  -6   7   2       26.86       22.02      4.67 o 
  -5   7   2       41.59       40.10      4.45 o 
  -4   7   2        5.00        4.77      2.91 o 
  -3   7   2        0.97       -3.34      2.22 o 
  -2   7   2       43.22       42.34      4.53 o 
  -1   7   2       94.13       91.22      4.51 o 
   0   7   2       33.42       34.70      3.36 o 
   1   7   2       15.25       16.82      2.77 o 
   2   7   2       96.66      101.26      7.82 o 
   3   7   2       32.16       45.56      6.59 o 
   4   7   2       22.13       20.00      5.04 o 
  -7   8   2        1.32        0.20      3.50 o 
  -6   8   2        4.91        5.93      3.98 o 
  -5   8   2        8.22        4.28      3.39 o 
  -4   8   2        3.40        4.62      3.25 o 
  -3   8   2        1.37       -1.87      3.29 o 
  -2   8   2       11.27       17.20      3.88 o 
  -1   8   2       10.83       12.67      2.74 o 
   0   8   2        0.24       -2.59      1.73 o 
   1   8   2       42.56       50.19      4.75 o 
   2   8   2        0.64        1.45      3.74 o 
  -6   9   2       34.73       31.51      5.68 o 
  -5   9   2       11.66        2.26      3.62 o 
  -4   9   2       30.77       31.69      5.37 o 
  -3   9   2      263.63      290.09     13.38 o 
  -2   9   2       45.83       51.62      5.61 o 
  -1   9   2        3.77        3.71      2.56 o 
   0   9   2        0.60       -0.91      2.45 o 
   1   9   2        0.01        6.72      4.38 o 
  -4  10   2        1.79       -2.36      3.79 o 
  -3  10   2        0.18       -4.40      3.66 o 
  -2  10   2       62.00       65.25      6.87 o 
   0 -10   3        0.53       -4.94      3.82 o 
   1 -10   3        5.95        2.12      4.20 o 
   2 -10   3       21.82       18.41      5.43 o 
   3 -10   3        0.04       -5.64      4.03 o 
   4 -10   3       27.39       23.25      5.46 o 
   5 -10   3        5.94        1.40      4.11 o 
  -2  -9   3        7.04       10.18      4.87 o 
  -1  -9   3        0.30       -2.56      2.98 o 
   0  -9   3        1.88       -1.18      2.42 o 
   1  -9   3        1.84        0.40      3.52 o 
   2  -9   3        2.43       -3.64      2.93 o 
   3  -9   3        2.07       -4.35      3.44 o 
   4  -9   3        1.85       -2.76      3.13 o 
   5  -9   3        1.95       -4.40      2.93 o 
   6  -9   3        1.30        1.55      3.69 o 
  -3  -8   3        6.56        7.62      3.99 o 
  -2  -8   3        0.65       -0.44      3.13 o 
  -1  -8   3        4.66        1.88      3.36 o 
   0  -8   3        3.19        0.65      3.45 o 
   1  -8   3        0.01       -3.18      2.49 o 
   2  -8   3        1.60        0.44      2.86 o 
   3  -8   3        0.01       -3.56      2.38 o 
   4  -8   3        0.01       -3.87      2.58 o 
   5  -8   3        0.01       -2.21      2.95 o 
   6  -8   3        0.10       -4.17      2.78 o 
   7  -8   3        0.10       -0.62      2.51 o 
  -4  -7   3       44.34       53.46      6.96 o 
  -3  -7   3       91.47       95.12      7.13 o 
  -2  -7   3        0.02       -2.82      1.88 o 
  -1  -7   3      155.48      152.16      4.49 o 
   0  -7   3      107.01      114.73      3.76 o 
   1  -7   3        0.18        1.16      2.39 o 
   2  -7   3       13.09       10.24      3.30 o 
   3  -7   3        0.84       -0.54      2.09 o 
   4  -7   3        1.21       -0.24      2.66 o 
   5  -7   3        0.03       -3.64      2.43 o 
   6  -7   3       39.80       50.59      5.81 o 
   7  -7   3       60.78       66.24      8.49 o 
  -5  -6   3        0.82       -0.45      3.32 o 
  -4  -6   3       81.94       82.54      4.51 o 
  -3  -6   3      430.92      476.59     12.10 o 
  -2  -6   3        1.82        0.95      1.33 o 
  -1  -6   3        6.51        5.12      1.93 o 
   0  -6   3      408.23      459.09      8.88 o 
   1  -6   3       41.60       44.98      3.82 o 
   2  -6   3       30.09       43.77      3.81 o 
   3  -6   3        9.71        6.54      2.54 o 
   4  -6   3        2.65       -0.56      1.95 o 
   5  -6   3       66.68       63.53      4.87 o 
   6  -6   3        7.20        4.76      5.85 o 
   7  -6   3       38.50       43.42      6.71 o 
   8  -6   3        1.67       -0.54      3.82 o 
  -6  -5   3       17.14       26.04      3.84 o 
  -5  -5   3       25.52       17.92      3.01 o 
  -4  -5   3      158.40      162.30      6.04 o 
  -3  -5   3      107.56      100.67      7.23 o 
  -2  -5   3       52.38       56.15      2.34 o 
  -1  -5   3      180.72      175.61      4.23 o 
   0  -5   3      104.69      105.34      3.03 o 
   1  -5   3       63.38       64.17      4.01 o 
   2  -5   3       43.06       48.17      3.61 o 
   3  -5   3       35.87       39.51      3.52 o 
   4  -5   3      196.67      197.74      8.24 o 
   5  -5   3       81.78       89.19      4.11 o 
   6  -5   3        1.12        0.93      3.72 o 
   7  -5   3      171.13      182.55     10.88 o 
   8  -5   3        0.00       -4.30      3.37 o 
  -6  -4   3       93.75       98.64      5.15 o 
  -5  -4   3       51.00       48.91      3.47 o 
  -4  -4   3       73.86       73.65      4.25 o 
  -3  -4   3      261.53      273.41      8.60 o 
  -2  -4   3        1.04       -0.22      0.76 o 
  -1  -4   3      200.90      185.31      4.91 o 
   0  -4   3      348.77      383.28      7.12 o 
   1  -4   3        0.10        0.17      1.18 o 
   2  -4   3       60.57       62.45      3.64 o 
   3  -4   3      539.50      545.99     16.58 o 
   4  -4   3      197.61      195.15      5.78 o 
   5  -4   3      282.22      274.82      7.60 o 
   6  -4   3       73.84       75.92      6.57 o 
   7  -4   3       17.03       24.51      5.41 o 
   8  -4   3        6.27        5.22      3.79 o 
  -7  -3   3        2.02        1.05      2.52 o 
  -6  -3   3       38.49       42.73      3.97 o 
  -5  -3   3       13.31       11.65      2.40 o 
  -4  -3   3      209.21      208.53      6.50 o 
  -3  -3   3        0.92        3.40      1.74 o 
  -2  -3   3      216.12      211.98      4.33 o 
  -1  -3   3       68.54       69.74      4.26 o 
   0  -3   3      379.67      383.73      7.44 o 
   1  -3   3       46.22       53.68      2.93 o 
   2  -3   3       65.52       72.26      3.59 o 
   3  -3   3        0.00       -1.11      1.04 o 
   4  -3   3        0.04       -0.39      1.12 o 
   5  -3   3       30.97       29.71      2.36 o 
   6  -3   3       78.06       73.59      6.12 o 
   7  -3   3       26.61       29.13      5.41 o 
   8  -3   3        0.37       -0.27      3.12 o 
  -7  -2   3        3.63        5.48      3.18 o 
  -6  -2   3        0.13       -3.08      2.22 o 
  -5  -2   3        2.15        1.13      1.80 o 
  -4  -2   3      277.35      285.89     10.70 o 
  -3  -2   3     1179.28     1229.38     26.76 o 
  -2  -2   3      104.45      102.69      2.45 o 
  -1  -2   3     1126.04     1130.31     17.46 o 
   0  -2   3    18083.08    14399.05    370.87 o 
   1  -2   3     3300.57     3255.56     84.04 o 
   2  -2   3      202.20      180.79      5.85 o 
   3  -2   3       54.29       52.26      2.17 o 
   4  -2   3       17.56       12.01      1.45 o 
   5  -2   3       24.32       23.35      2.25 o 
   6  -2   3        4.28        1.11      2.70 o 
   7  -2   3       13.48       15.52      4.11 o 
   8  -2   3       10.25       12.60      4.31 o 
  -8  -1   3        0.11       -0.59      2.73 o 
  -7  -1   3       14.45       18.50      3.94 o 
  -6  -1   3       19.99       19.59      3.71 o 
  -5  -1   3       72.62       69.63      4.72 o 
  -4  -1   3        8.29        8.39      2.14 o 
  -3  -1   3        6.81        8.93      1.38 o 
  -2  -1   3       11.50       10.98      0.81 o 
  -1  -1   3      113.01      108.22      2.18 o 
   0  -1   3      629.26      615.65     11.66 o 
   1  -1   3      245.90      232.98      5.04 o 
   2  -1   3        9.08        6.41      0.81 o 
   3  -1   3      257.71      257.31      6.06 o 
   4  -1   3        1.65        0.61      0.75 o 
   5  -1   3       39.90       33.80      3.57 o 
   6  -1   3        2.96        1.65      2.44 o 
   7  -1   3        5.52        3.61      3.20 o 
   8  -1   3       32.53       34.84      6.01 o 
  -8   0   3        0.67       -0.03      2.93 o 
  -7   0   3        1.26        2.88      2.81 o 
  -6   0   3        2.33        2.07      2.68 o 
  -5   0   3        2.18        0.07      1.74 o 
  -4   0   3      438.84      475.09      9.99 o 
  -3   0   3       92.77       88.19      4.82 o 
  -2   0   3       68.87       65.45      4.34 o 
  -1   0   3      229.51      242.12      7.48 o 
   0   0   3       70.38       70.08      2.27 o 
   1   0   3      358.12      365.81      7.58 o 
   2   0   3      497.72      506.45     15.03 o 
   3   0   3      543.74      599.71     12.46 o 
   4   0   3       27.70       28.12      1.67 o 
   5   0   3        3.52        2.24      1.85 o 
   6   0   3       57.82       51.93      4.84 o 
   7   0   3       95.71       79.61      6.45 o 
   8   0   3       18.65       15.85      4.55 o 
  -8   1   3       15.76       13.36      4.13 o 
  -7   1   3        8.82        4.46      3.07 o 
  -6   1   3      142.65      157.21      8.49 o 
  -5   1   3      111.02       98.05      5.80 o 
  -4   1   3       77.65       71.37      2.65 o 
  -3   1   3       73.19       64.17      3.66 o 
  -2   1   3     1768.02     1656.93     43.99 o 
  -1   1   3      161.06      155.08      5.59 o 
   0   1   3       74.81       86.53      2.60 o 
   1   1   3     2685.09     2549.73     48.03 o 
   2   1   3      314.00      367.05      8.13 o 
   3   1   3      431.93      484.82     10.50 o 
   4   1   3        0.02       -1.57      1.31 o 
   5   1   3       43.41       40.28      4.01 o 
   6   1   3       22.48       16.14      3.74 o 
   7   1   3        0.02       -3.44      2.29 o 
  -8   2   3        0.27       -0.37      2.91 o 
  -7   2   3      135.10      130.91      8.22 o 
  -6   2   3      644.98      665.47     22.90 o 
  -5   2   3        0.90       -0.19      1.06 o 
  -4   2   3      189.34      194.64      5.45 o 
  -3   2   3        2.63        5.07      0.95 o 
  -2   2   3      900.96      823.66     23.28 o 
  -1   2   3    17231.56    14297.27   1123.21 o 
   0   2   3        5.52        6.64      1.97 o 
   1   2   3     1099.40     1081.91     21.51 o 
   2   2   3      275.91      291.14      7.68 o 
   3   2   3       66.45       54.63      2.45 o 
   4   2   3        0.21       -1.48      1.50 o 
   5   2   3       18.77       21.50      3.88 o 
   6   2   3       33.34       41.50      5.53 o 
   7   2   3        9.74        6.72      3.71 o 
  -8   3   3       78.13       92.51      7.53 o 
  -7   3   3        3.44        1.90      3.02 o 
  -6   3   3       12.22        8.71      3.45 o 
  -5   3   3      289.86      303.70      8.06 o 
  -4   3   3      671.94      720.18     21.25 o 
  -3   3   3     3062.34     3284.13     57.22 o 
  -2   3   3       34.15       26.38      1.68 o 
  -1   3   3       72.29       62.70      2.29 o 
   0   3   3       93.20       86.28      5.44 o 
   1   3   3       31.11       31.95      1.77 o 
   2   3   3      197.24      212.86      4.58 o 
   3   3   3        1.52        1.29      0.87 o 
   4   3   3       40.86       39.10      4.14 o 
   5   3   3       83.43       68.37      5.80 o 
   6   3   3       63.92       55.65      5.80 o 
  -8   4   3        5.80        3.40      3.89 o 
  -7   4   3        0.60       -3.87      2.58 o 
  -6   4   3       19.73       21.92      5.83 o 
  -5   4   3      126.54      120.26      6.13 o 
  -4   4   3      291.05      298.11     10.90 o 
  -3   4   3       37.51       36.64      3.42 o 
  -2   4   3      427.19      450.44      9.81 o 
  -1   4   3     1043.13     1114.54     17.74 o 
   0   4   3      334.14      386.56      7.35 o 
   1   4   3       64.75       64.29      1.86 o 
   2   4   3      388.64      419.12      6.63 o 
   3   4   3        0.03        0.02      1.27 o 
   4   4   3       99.89       95.26      6.72 o 
   5   4   3        0.37       -2.27      2.54 o 
   6   4   3       18.39       23.06      5.19 o 
  -8   5   3        1.72        4.11      4.20 o 
  -7   5   3       12.56       18.57      4.89 o 
  -6   5   3        1.65       -0.35      2.07 o 
  -5   5   3        0.16        0.35      2.04 o 
  -4   5   3       21.01       24.11      3.55 o 
  -3   5   3       22.54       21.80      3.42 o 
  -2   5   3        0.25       -2.70      1.80 o 
  -1   5   3       26.34       30.80      2.39 o 
   0   5   3       30.60       28.39      2.65 o 
   1   5   3        1.81        0.39      1.34 o 
   2   5   3       95.00       97.63      5.64 o 
   3   5   3      313.31      337.18     14.29 o 
   4   5   3      137.06      139.45      8.76 o 
   5   5   3        4.35        3.05      3.59 o 
  -8   6   3        2.27        0.32      3.71 o 
  -6   6   3       11.19       11.47      3.55 o 
  -5   6   3        2.21        0.24      2.43 o 
  -4   6   3       22.24       16.68      3.45 o 
  -3   6   3        1.99       -0.71      2.04 o 
  -2   6   3       24.48       21.83      3.62 o 
  -1   6   3       19.46       22.52      4.20 o 
   0   6   3       21.77       21.00      5.10 o 
   1   6   3       23.19       17.15      6.00 o 
   2   6   3       29.54       27.56      3.09 o 
   3   6   3       13.55       12.67      4.09 o 
   4   6   3        0.00       -0.27      3.17 o 
  -7   7   3        0.00       -3.20      3.17 o 
  -6   7   3       92.46       81.95      6.44 o 
  -5   7   3       41.98       47.26      5.51 o 
  -4   7   3       22.25       18.41      4.13 o 
  -3   7   3       33.37       20.17      4.62 o 
  -2   7   3      335.70      350.50     14.02 o 
  -1   7   3       13.66       16.61      2.65 o 
   0   7   3        1.82       -0.32      1.68 o 
   1   7   3        0.00       -2.79      2.87 o 
   2   7   3       13.41       12.18      4.28 o 
   3   7   3        2.00        0.66      3.27 o 
  -7   8   3        0.88       -5.05      3.37 o 
  -6   8   3        0.63       -3.49      3.18 o 
  -5   8   3       23.95       22.69      4.55 o 
  -4   8   3        2.95       -1.84      2.71 o 
  -3   8   3        0.69        2.33      3.07 o 
  -2   8   3       53.37       59.24      5.78 o 
  -1   8   3        0.29       -2.03      2.03 o 
   0   8   3        3.45        1.97      2.19 o 
   1   8   3       18.52       20.62      4.08 o 
   2   8   3       28.44       41.82      6.71 o 
  -6   9   3        2.50       -0.72      3.82 o 
  -5   9   3        0.31       -3.98      3.47 o 
  -4   9   3       17.79        7.36      3.98 o 
  -3   9   3       20.62       26.70      5.17 o 
  -2   9   3        6.07        5.71      3.91 o 
  -1   9   3        2.66       -1.51      2.22 o 
   0   9   3        0.84       -0.48      2.52 o 
   1   9   3       51.40       57.00      6.71 o 
  -3  10   3        5.24        3.84      4.67 o 
   0 -10   4        4.34        3.02      3.71 o 
   1 -10   4        6.41        4.90      4.09 o 
   2 -10   4       35.90       35.73      6.12 o 
   3 -10   4       30.67       34.52      6.18 o 
   4 -10   4       52.29       61.63      7.72 o 
   5 -10   4        3.22       -3.40      3.79 o 
  -1  -9   4        6.84        6.17      4.08 o 
   0  -9   4        1.57        1.51      2.61 o 
   1  -9   4        4.08       -1.11      3.10 o 
   2  -9   4       13.97       11.20      4.45 o 
   3  -9   4        0.45       -4.95      3.30 o 
   4  -9   4        3.82        4.08      3.96 o 
   5  -9   4        2.51       -2.56      3.62 o 
   6  -9   4        0.02       -4.85      3.23 o 
  -2  -8   4       20.87       25.31      4.87 o 
  -1  -8   4        0.64       -1.38      2.46 o 
   0  -8   4       56.77       53.21      2.92 o 
   1  -8   4       11.79        5.48      3.25 o 
   2  -8   4        1.69       -4.14      2.76 o 
   4  -8   4        0.60       -3.57      2.46 o 
   5  -8   4        0.81       -1.65      2.86 o 
   6  -8   4        0.79        0.74      3.17 o 
   7  -8   4        1.15       -0.48      2.39 o 
  -4  -7   4        4.72        4.62      3.57 o 
  -3  -7   4        1.14        0.08      1.94 o 
  -2  -7   4       15.17       16.83      2.74 o 
  -1  -7   4       38.15       38.13      2.72 o 
   0  -7   4       19.35       19.26      1.99 o 
   1  -7   4        0.01       -1.67      2.22 o 
   2  -7   4       39.34       41.11      4.14 o 
   3  -7   4       97.25      102.92      6.33 o 
   4  -7   4        0.28       -0.86      2.48 o 
   5  -7   4        0.21       -2.98      1.99 o 
   6  -7   4        0.15       -0.73      2.09 o 
   7  -7   4        1.62       -2.14      3.27 o 
  -5  -6   4        3.43        1.47      3.09 o 
  -4  -6   4       63.40       64.92      4.05 o 
  -3  -6   4      124.73      139.45      5.50 o 
  -2  -6   4       10.06        4.04      1.49 o 
  -1  -6   4      185.21      201.39      5.01 o 
   0  -6   4      181.09      190.93      4.74 o 
   1  -6   4       74.01       68.44      4.58 o 
   2  -6   4       92.37       96.18      5.49 o 
   3  -6   4      497.13      521.90     17.15 o 
   4  -6   4        3.53       -0.10      2.27 o 
   5  -6   4        1.66        1.65      2.41 o 
   6  -6   4      397.17      418.76     11.44 o 
   7  -6   4       51.37       57.32      6.45 o 
   8  -6   4        0.10       -5.51      3.67 o 
  -6  -5   4       22.83       31.73      3.93 o 
  -5  -5   4        2.78        4.07      2.25 o 
  -4  -5   4      255.64      269.63      8.24 o 
  -3  -5   4      112.96      107.21      4.43 o 
  -2  -5   4       58.21       52.97      2.30 o 
  -1  -5   4       98.42       98.33      2.98 o 
   0  -5   4      107.60       99.38      2.99 o 
   1  -5   4       94.56       99.65      5.07 o 
   2  -5   4        5.30        0.59      1.82 o 
   3  -5   4      331.92      319.11     11.29 o 
   4  -5   4       33.19       38.99      3.64 o 
   5  -5   4      249.44      252.03      7.51 o 
   6  -5   4      713.73      796.65     18.16 o 
   7  -5   4      123.53      130.35      9.03 o 
   8  -5   4        2.49       -4.85      3.23 o 
  -6  -4   4       23.93       29.75      6.03 o 
  -5  -4   4        0.69        0.25      2.01 o 
  -4  -4   4      476.12      487.76     12.15 o 
  -3  -4   4     1143.99     1135.84     23.35 o 
  -2  -4   4      123.16      127.63      3.30 o 
  -1  -4   4      559.79      604.08     10.37 o 
   0  -4   4      144.79      176.69      6.09 o 
   1  -4   4      282.22      254.28      8.83 o 
   2  -4   4       31.15       26.08      2.51 o 
   3  -4   4      398.51      427.38     13.55 o 
   4  -4   4      215.26      208.43     10.93 o 
   5  -4   4        2.98        4.67      1.78 o 
   6  -4   4        7.02        4.85      3.88 o 
   7  -4   4       54.38       51.99      6.00 o 
   8  -4   4        0.16        0.59      3.23 o 
  -7  -3   4       12.95       16.26      3.09 o 
  -6  -3   4        3.08        3.72      2.34 o 
  -5  -3   4        7.45        5.08      3.40 o 
  -4  -3   4       48.97       43.47      3.08 o 
  -3  -3   4      229.49      227.20      5.66 o 
  -2  -3   4       97.53       91.99      5.35 o 
  -1  -3   4       38.82       35.17      1.39 o 
   0  -3   4      342.46      364.84     12.21 o 
   1  -3   4      289.60      261.90      8.56 o 
   2  -3   4      136.66      154.71      5.90 o 
   3  -3   4      276.26      311.82      7.54 o 
   4  -3   4      119.20      112.85      3.86 o 
   5  -3   4        8.32        8.17      1.71 o 
   6  -3   4      163.24      139.63      8.41 o 
   7  -3   4        4.96        4.38      3.61 o 
   8  -3   4        2.11        6.18      3.81 o 
  -7  -2   4        1.32       -0.27      2.85 o 
  -6  -2   4        0.99       -2.22      2.17 o 
  -5  -2   4       38.44       34.72      3.50 o 
  -4  -2   4      135.27      134.46      6.30 o 
  -3  -2   4      169.50      161.70      4.69 o 
  -2  -2   4       63.31       59.09      1.74 o 
  -1  -2   4     3693.86     3683.49     55.01 o 
   1  -2   4      716.21      797.69     21.85 o 
   2  -2   4      496.02      521.41     15.30 o 
   3  -2   4      196.87      210.58      5.40 o 
   4  -2   4      347.60      383.93     10.72 o 
   5  -2   4        1.73        0.50      2.00 o 
   6  -2   4       49.58       48.83      5.00 o 
   7  -2   4        1.17       -1.16      2.48 o 
   8  -2   4        0.04        1.70      3.27 o 
  -8  -1   4        9.41        5.22      3.49 o 
  -7  -1   4        0.09       -1.25      2.51 o 
  -6  -1   4        1.98        2.75      2.38 o 
  -5  -1   4        2.91        2.51      1.92 o 
  -4  -1   4       14.64       14.27      2.41 o 
  -3  -1   4       63.03       65.63      2.25 o 
  -2  -1   4      191.43      194.81      3.84 o 
  -1  -1   4     1021.09     1036.15     16.05 o 
   0  -1   4     1563.43     1544.89     34.57 o 
   1  -1   4     2168.38     2241.03     75.87 o 
   2  -1   4      212.21      225.94      7.21 o 
   3  -1   4      523.15      542.92     11.52 o 
   4  -1   4        0.11        0.39      1.22 o 
   5  -1   4        5.53        6.35      2.46 o 
   6  -1   4        0.13       -2.80      1.89 o 
   7  -1   4       18.92       20.60      4.43 o 
   8  -1   4        0.37        0.93      3.44 o 
  -8   0   4        3.36        7.43      3.45 o 
  -7   0   4        0.50        1.70      2.78 o 
  -6   0   4       85.96       79.83      5.68 o 
  -5   0   4       58.48       57.47      4.26 o 
  -4   0   4      297.05      274.15     10.13 o 
  -3   0   4        3.13        1.54      1.02 o 
  -2   0   4     2273.09     2338.51     73.21 o 
  -1   0   4      100.17      107.72      2.93 o 
   0   0   4      137.70      145.87      2.75 o 
   1   0   4      214.65      177.36      7.95 o 
   2   0   4      449.11      453.29     23.42 o 
   3   0   4      208.37      210.63      5.40 o 
   4   0   4      148.59      158.09      4.93 o 
   5   0   4        0.00       -0.69      1.74 o 
   6   0   4       93.02       70.05      5.66 o 
   7   0   4       10.75        3.84      3.17 o 
   8   0   4        0.13        5.95      3.66 o 
  -8   1   4       13.31       13.60      3.98 o 
  -7   1   4       37.82       42.07      4.84 o 
  -6   1   4      171.30      195.28      9.60 o 
  -5   1   4       54.30       49.58      4.20 o 
  -4   1   4       58.31       44.79      1.64 o 
  -3   1   4        2.92        1.95      1.11 o 
  -2   1   4      258.60      249.89      8.49 o 
  -1   1   4     3242.06     3133.83     81.85 o 
   0   1   4      164.47      176.97      6.15 o 
   1   1   4      576.77      587.12     15.18 o 
   2   1   4       55.49       64.36      2.51 o 
   3   1   4       23.83       25.89      1.67 o 
   4   1   4       27.23       29.42      3.74 o 
   5   1   4        0.57        0.07      1.92 o 
   6   1   4       29.22       31.00      4.72 o 
   7   1   4        0.46        0.72      2.59 o 
  -8   2   4        0.49       -3.66      2.80 o 
  -7   2   4      129.88      124.72      7.99 o 
  -6   2   4       60.76       61.12      5.39 o 
  -5   2   4      152.65      147.75      4.75 o 
  -4   2   4      108.93      111.41      3.77 o 
  -3   2   4      690.62      807.03     23.28 o 
  -2   2   4     2245.56     2273.97     60.55 o 
  -1   2   4      819.28      833.67     17.09 o 
   0   2   4      150.83      136.43      4.05 o 
   1   2   4       95.64       85.09      3.10 o 
   2   2   4      750.34      782.20     16.43 o 
   3   2   4       28.56       33.69      2.07 o 
   4   2   4        6.11        6.42      2.41 o 
   5   2   4       35.04       28.52      4.45 o 
   6   2   4       10.46       12.48      3.77 o 
   7   2   4        0.01       -4.02      2.68 o 
  -8   3   4       19.55       27.38      5.22 o 
  -7   3   4        0.09       -3.84      2.56 o 
  -6   3   4        2.25       -1.35      2.26 o 
  -5   3   4      425.38      464.09     15.01 o 
  -4   3   4       35.56       24.13      2.09 o 
  -3   3   4      100.30       92.55      4.11 o 
  -2   3   4      104.05       93.83      4.97 o 
  -1   3   4       91.56       78.50      3.17 o 
   0   3   4     3076.74     3063.86     58.36 o 
   1   3   4     1370.04     1491.87     23.32 o 
   2   3   4      804.91      851.28     14.22 o 
   3   3   4        8.70        6.49      2.44 o 
   4   3   4       11.87       16.22      3.76 o 
   5   3   4      108.05       99.54      7.04 o 
   6   3   4       15.35       10.73      3.96 o 
  -8   4   4       20.20       25.90      5.66 o 
  -7   4   4        0.05       -4.09      2.73 o 
  -6   4   4        3.00        0.65      2.10 o 
  -5   4   4      190.08      219.70      9.08 o 
  -4   4   4       80.96       80.72      5.00 o 
  -3   4   4        2.55        5.44      1.50 o 
  -2   4   4     2227.54     2147.72     38.73 o 
  -1   4   4     2000.27     1985.01     30.32 o 
   0   4   4      188.17      204.45      4.75 o 
   1   4   4       24.06       26.35      1.43 o 
   2   4   4        3.38        2.89      1.24 o 
   3   4   4      103.91      114.11      7.11 o 
   4   4   4        9.29        7.13      3.39 o 
   5   4   4        0.57       -3.56      2.38 o 
   6   4   4        2.80       -0.34      3.25 o 
  -8   5   4       14.57       18.15      5.54 o 
  -7   5   4        1.36       -0.86      3.00 o 
  -6   5   4       12.11       10.08      3.15 o 
  -5   5   4       35.94       36.37      4.28 o 
  -4   5   4       16.05       20.17      3.44 o 
  -3   5   4       53.47       49.58      4.26 o 
  -2   5   4        0.15       -0.86      1.34 o 
  -1   5   4      118.28      123.15      3.73 o 
   0   5   4       28.35       29.61      3.43 o 
   1   5   4        0.66       -1.50      1.00 o 
   2   5   4       14.24       13.28      2.32 o 
   3   5   4      415.86      412.47     16.63 o 
   4   5   4        0.08       -0.20      2.75 o 
   5   5   4       46.00       52.94      5.98 o 
  -8   6   4        0.05       -1.80      3.67 o 
  -6   6   4       13.89       15.35      3.81 o 
  -5   6   4        2.99        2.04      2.49 o 
  -4   6   4       34.59       34.61      4.77 o 
  -3   6   4        2.13        0.52      2.43 o 
  -2   6   4      200.48      207.03      9.59 o 
  -1   6   4        0.00       -1.94      1.29 o 
   0   6   4        0.24       -1.95      1.33 o 
   1   6   4       12.79       13.05      2.63 o 
   2   6   4       25.37       21.19      4.62 o 
   3   6   4        0.67       -2.98      2.61 o 
   4   6   4        0.75       -0.84      2.86 o 
  -7   7   4        9.68        5.76      4.04 o 
  -6   7   4       45.07       35.60      5.21 o 
  -5   7   4       24.44       25.10      4.43 o 
  -4   7   4        0.01       -3.89      2.59 o 
  -3   7   4      147.26      131.67      8.42 o 
  -2   7   4      163.74      193.24      9.89 o 
  -1   7   4       10.75       10.74      2.47 o 
   0   7   4        2.19        0.11      1.98 o 
   1   7   4        1.96        2.05      2.07 o 
   2   7   4        0.51       -0.57      2.86 o 
   3   7   4        0.23       -4.13      2.81 o 
  -7   8   4        0.64       -5.26      3.50 o 
  -6   8   4        2.51        0.52      3.50 o 
  -5   8   4        0.54       -3.00      2.75 o 
  -4   8   4        0.44       -2.68      2.70 o 
  -3   8   4       23.67       44.43      5.90 o 
  -2   8   4        7.66       13.88      4.09 o 
  -1   8   4       30.92       40.12      4.13 o 
   0   8   4       25.55       28.57      3.66 o 
   1   8   4        6.53        5.43      6.85 o 
   2   8   4        0.10       -4.18      3.13 o 
  -5   9   4        3.81        2.09      3.52 o 
  -4   9   4        3.22        0.10      3.66 o 
  -3   9   4       21.16       26.16      5.48 o 
  -2   9   4       64.58       55.18      6.01 o 
  -1   9   4       21.52       20.96      3.66 o 
   0   9   4       23.32       33.15      4.25 o 
   0 -10   5        2.43        1.03      3.88 o 
   1 -10   5        2.57        2.66      3.82 o 
   2 -10   5        1.16       -5.23      3.49 o 
   3 -10   5       31.47       33.02      6.07 o 
   4 -10   5        2.00       -4.25      3.32 o 
   0  -9   5        0.19       -3.71      2.48 o 
   1  -9   5        2.29       -2.31      2.97 o 
   2  -9   5        0.18       -4.09      2.73 o 
   3  -9   5       13.67       10.16      4.36 o 
   4  -9   5        0.39       -1.48      3.20 o 
   5  -9   5        0.10       -4.23      3.15 o 
   6  -9   5        0.06       -4.68      3.12 o 
  -2  -8   5        4.41        0.56      2.65 o 
  -1  -8   5       61.30       60.81      3.12 o 
   0  -8   5       84.68       90.63      3.73 o 
   1  -8   5        0.28        2.12      2.86 o 
   2  -8   5        5.45       -2.70      2.93 o 
   3  -8   5        4.49        0.39      3.13 o 
   4  -8   5       13.49       15.80      3.91 o 
   5  -8   5        0.01       -1.47      3.07 o 
   6  -8   5       13.52        8.39      2.68 o 
   7  -8   5        2.19        2.06      2.57 o 
  -4  -7   5        0.14       -1.36      2.93 o 
  -3  -7   5        2.87        0.40      2.81 o 
  -2  -7   5       28.24       22.38      2.91 o 
  -1  -7   5       34.93       32.85      2.55 o 
   0  -7   5        0.31       -0.50      1.14 o 
   1  -7   5        0.51        0.69      2.31 o 
   2  -7   5       11.61        8.81      3.03 o 
   3  -7   5      195.16      192.92      9.05 o 
   4  -7   5       48.77       45.19      4.45 o 
   5  -7   5        0.01       -3.29      2.19 o 
   6  -7   5       15.30       16.29      4.26 o 
   7  -7   5       14.38       13.36      4.84 o 
  -5  -6   5        1.01       -3.13      2.66 o 
  -4  -6   5       35.43       36.87      3.65 o 
  -3  -6   5        0.00       -2.36      1.57 o 
  -2  -6   5        0.32       -2.18      1.52 o 
  -1  -6   5        2.46        0.14      1.15 o 
   0  -6   5        2.68        0.75      1.14 o 
   1  -6   5        8.99        9.92      2.59 o 
   2  -6   5       98.87      108.77      5.88 o 
   3  -6   5        0.51       -1.15      1.99 o 
   4  -6   5        0.89       -0.56      2.22 o 
   5  -6   5       52.86       53.29      3.46 o 
   6  -6   5      249.38      250.83      8.15 o 
   7  -6   5       76.26       75.02      7.31 o 
   8  -6   5        0.79       -2.16      3.34 o 
  -6  -5   5        3.37        1.20      3.54 o 
  -5  -5   5       14.53        8.71      2.53 o 
  -4  -5   5      228.53      246.50      7.75 o 
  -3  -5   5       73.53       67.43      3.60 o 
  -2  -5   5       16.42       16.43      2.79 o 
  -1  -5   5      241.04      263.97      5.65 o 
   0  -5   5       34.51       36.39      1.96 o 
   1  -5   5       40.93       31.39      3.05 o 
   2  -5   5      216.81      222.53      8.58 o 
   3  -5   5       88.73       89.97      5.04 o 
   4  -5   5        1.62        2.09      2.02 o 
   5  -5   5       30.19       32.19      4.04 o 
   6  -5   5      342.58      373.24     10.27 o 
   7  -5   5        3.39       -1.16      3.17 o 
   8  -5   5        2.09       -0.08      3.69 o 
  -6  -4   5        0.23       -2.02      2.09 o 
  -5  -4   5      125.80      132.97      5.58 o 
  -4  -4   5      713.53      747.89     16.95 o 
  -3  -4   5      132.94      143.42      3.76 o 
  -2  -4   5      505.25      545.59      9.68 o 
  -1  -4   5     2542.88     2818.90     46.05 o 
   0  -4   5      228.66      242.03      5.93 o 
   1  -4   5      540.71      518.39     15.70 o 
   2  -4   5      944.10      953.84     26.92 o 
   3  -4   5      102.70      105.70      5.27 o 
   4  -4   5       29.99       28.89      4.05 o 
   5  -4   5       16.17       11.32      2.12 o 
   6  -4   5        0.44        0.24      3.57 o 
   7  -4   5       10.46       10.02      4.25 o 
   8  -4   5       43.52       56.84      7.51 o 
  -7  -3   5       25.64       30.99      3.86 o 
  -6  -3   5       19.55       18.61      2.94 o 
  -5  -3   5       12.87       12.92      2.51 o 
  -4  -3   5       70.66       72.75      3.53 o 
  -3  -3   5       43.02       38.35      2.03 o 
  -2  -3   5      776.27      857.45     14.60 o 
  -1  -3   5      386.56      394.17      6.97 o 
   0  -3   5      181.24      176.95      6.39 o 
   1  -3   5        9.32        9.28      1.62 o 
   2  -3   5       24.51       19.20      2.70 o 
   3  -3   5      844.03      962.85     19.60 o 
   4  -3   5      101.69      106.28      3.78 o 
   5  -3   5       24.15       27.92      3.71 o 
   6  -3   5      538.97      590.74     21.45 o 
   7  -3   5       19.91        7.55      4.50 o 
   8  -3   5        0.13       -1.18      3.27 o 
  -7  -2   5       36.17       43.78      4.20 o 
  -6  -2   5       20.22       20.02      3.94 o 
  -5  -2   5        0.01        0.81      1.62 o 
  -4  -2   5      296.33      283.72     10.46 o 
  -3  -2   5       18.21       15.94      1.19 o 
  -2  -2   5      159.49      199.06      5.42 o 
  -1  -2   5     2867.26     2774.59     41.72 o 
   0  -2   5     4402.60     4398.83    118.48 o 
   1  -2   5        2.93        0.33      0.63 o 
   2  -2   5     1292.51     1341.29     29.80 o 
   3  -2   5      270.86      321.63      7.60 o 
   4  -2   5      122.88      133.09      4.24 o 
   5  -2   5       81.15       82.13      3.43 o 
   6  -2   5        8.93        6.30      3.42 o 
   7  -2   5        8.55        4.97      3.42 o 
   8  -2   5        3.23        4.46      3.96 o 
  -8  -1   5        5.84        4.23      3.35 o 
  -7  -1   5       52.75       55.77      5.32 o 
  -6  -1   5       66.67       66.03      5.17 o 
  -5  -1   5       35.18       33.27      3.45 o 
  -4  -1   5        0.13       -0.50      0.78 o 
  -3  -1   5      150.66      145.64      3.98 o 
  -2  -1   5      526.40      534.34     11.51 o 
  -1  -1   5        4.48        6.69      0.87 o 
   0  -1   5      739.14      704.50     13.60 o 
   1  -1   5      499.50      482.44      9.92 o 
   2  -1   5       18.56       20.98      1.33 o 
   3  -1   5      493.11      553.31     13.08 o 
   4  -1   5        1.83        0.70      0.89 o 
   5  -1   5        6.27        2.91      2.14 o 
   6  -1   5       28.05       19.19      4.06 o 
   7  -1   5       19.52       18.85      4.40 o 
   8  -1   5        4.79       -0.57      3.35 o 
  -8   0   5        2.24       -0.34      2.76 o 
  -7   0   5       16.22        9.70      3.42 o 
  -6   0   5      325.14      318.46     12.82 o 
  -5   0   5       38.90       38.95      3.52 o 
  -4   0   5       28.24       23.86      1.64 o 
  -3   0   5      228.59      214.44      5.42 o 
  -2   0   5      371.30      358.54     11.34 o 
  -1   0   5       41.07       39.03      1.64 o 
   0   0   5       45.85       43.70      1.28 o 
   1   0   5        3.88        4.53      0.82 o 
   2   0   5       61.36       62.96      2.39 o 
   3   0   5      120.48      126.10      4.65 o 
   4   0   5       12.58       13.19      1.60 o 
   5   0   5       29.07       27.77      3.94 o 
   6   0   5       74.05       60.70      5.36 o 
   7   0   5        1.24       -0.81      2.65 o 
  -8   1   5        0.18        0.78      2.85 o 
  -7   1   5       30.12       29.70      4.82 o 
  -6   1   5      408.49      422.31     15.90 o 
  -5   1   5        7.59        8.17      2.44 o 
  -4   1   5       34.12       27.64      1.85 o 
  -3   1   5      399.65      460.03     14.39 o 
  -2   1   5      431.43      403.00     12.84 o 
  -1   1   5        0.33        0.09      0.38 o 
   0   1   5        9.63        5.79      1.45 o 
   1   1   5      424.61      419.98      9.39 o 
   2   1   5       52.19       52.92      2.38 o 
   3   1   5        4.26        2.94      1.32 o 
   4   1   5        0.59        1.30      1.72 o 
   5   1   5       18.22       18.97      3.50 o 
   6   1   5       19.91       20.17      4.13 o 
   7   1   5       16.28       15.80      4.46 o 
  -8   2   5        3.00        2.02      3.12 o 
  -7   2   5        6.44        3.86      3.29 o 
  -6   2   5        6.19        2.86      2.78 o 
  -5   2   5      110.15      117.24      3.21 o 
  -3   2   5      692.59      765.55     22.68 o 
  -2   2   5      403.17      413.36     13.61 o 
  -1   2   5        1.46        0.82      1.15 o 
   0   2   5      739.76      814.29     16.98 o 
   1   2   5      269.90      274.87      7.05 o 
   2   2   5       78.35       84.11      3.33 o 
   3   2   5       41.04       31.86      2.16 o 
   4   2   5       11.88       10.38      2.90 o 
   5   2   5        3.01        3.81      2.65 o 
   6   2   5        0.80        0.24      2.44 o 
   7   2   5       20.36       26.18      5.43 o 
  -8   3   5       22.33       33.97      5.80 o 
  -7   3   5        0.43       -1.03      2.83 o 
  -6   3   5        1.58       -1.36      2.26 o 
  -5   3   5        0.27       -0.89      1.67 o 
  -4   3   5       88.88       98.14      3.50 o 
  -2   3   5      131.07      115.68      5.88 o 
  -1   3   5      187.41      203.35     12.74 o 
   0   3   5      744.63      798.57     17.22 o 
   1   3   5      147.26      173.31      3.68 o 
   2   3   5      215.02      216.84      7.95 o 
   3   3   5      107.81      103.04      4.18 o 
   4   3   5      404.70      404.79     15.92 o 
   5   3   5       49.85       45.22      5.86 o 
   6   3   5        5.71        6.27      3.76 o 
  -8   4   5        0.44       -1.20      3.69 o 
  -7   4   5       13.55        9.54      4.31 o 
  -6   4   5        0.95        4.21      2.33 o 
  -5   4   5      120.59      120.48      6.39 o 
  -4   4   5        1.26       -0.04      1.78 o 
  -3   4   5      244.78      261.45      6.90 o 
  -2   4   5     5070.69     4867.39     84.60 o 
  -1   4   5      178.27      162.05     10.55 o 
   0   4   5       72.87       68.10      3.38 o 
   1   4   5      580.06      648.24     38.20 o 
   2   4   5        1.54        0.70      1.15 o 
   3   4   5      107.82      108.97      7.23 o 
   4   4   5       12.99       12.75      3.59 o 
   5   4   5        0.04       -2.68      2.43 o 
   6   4   5        1.39       -0.30      3.00 o 
  -8   5   5        2.57       -0.05      3.84 o 
  -7   5   5        0.68       -4.18      2.98 o 
  -6   5   5        0.11        0.94      2.22 o 
  -5   5   5        0.00       -1.38      2.04 o 
  -4   5   5      115.96      105.37      6.30 o 
  -3   5   5        2.92       24.38      7.09 o 
  -2   5   5        7.79        7.87      1.83 o 
  -1   5   5      114.74      106.21      3.54 o 
   0   5   5      215.29      250.97      6.41 o 
   1   5   5       24.90       20.94      2.12 o 
   2   5   5       57.79       51.33      3.38 o 
   3   5   5        3.81        2.34      2.86 o 
   4   5   5        4.01        2.80      3.22 o 
   5   5   5       45.60       40.92      6.37 o 
  -8   6   5        2.69       -3.37      3.89 o 
  -6   6   5        1.65        5.44      2.85 o 
  -5   6   5       21.94       20.15      3.86 o 
  -4   6   5        0.65       -3.21      2.14 o 
  -3   6   5        5.16        2.31      2.76 o 
  -2   6   5      117.95      117.50      4.83 o 
  -1   6   5       28.85       30.95      2.52 o 
   0   6   5        0.17       -1.89      1.31 o 
   1   6   5        4.55        3.45      1.98 o 
   2   6   5        3.59        3.29      3.22 o 
   3   6   5        1.73       -4.09      2.73 o 
   4   6   5        4.39        3.18      3.47 o 
  -7   7   5        3.01       -2.26      3.03 o 
  -6   7   5        0.55        2.71      2.91 o 
  -5   7   5        5.60        8.02      3.25 o 
  -4   7   5       30.58       30.02      4.92 o 
  -3   7   5      406.62      421.18     16.53 o 
  -2   7   5      178.64      191.61     10.08 o 
  -1   7   5        6.05        7.39      2.37 o 
   0   7   5        2.20        1.95      2.22 o 
   1   7   5       26.01       29.66      3.65 o 
   2   7   5        0.05       -0.39      3.18 o 
   3   7   5        1.63       -0.64      3.37 o 
  -6   8   5        0.01       -1.31      3.35 o 
  -5   8   5        1.22        0.44      3.17 o 
  -4   8   5        0.03        1.92      3.27 o 
  -3   8   5       20.71       19.70      4.55 o 
  -2   8   5        0.31       -0.20      2.97 o 
  -1   8   5        5.17        3.76      2.42 o 
   0   8   5        2.88        0.62      2.26 o 
   1   8   5        2.60        1.53      2.27 o 
   2   8   5        1.24        0.74      3.40 o 
  -5   9   5        0.78       -0.72      3.27 o 
  -4   9   5        0.23       -1.90      3.35 o 
  -3   9   5        5.18        2.02      3.71 o 
  -2   9   5        8.91       11.96      4.60 o 
  -1   9   5        4.39        6.14      4.01 o 
   0   9   5       23.31       23.37      3.95 o 
   0 -10   6       28.49       30.38      5.78 o 
   1 -10   6        4.39        3.25      4.26 o 
   2 -10   6        0.73       -5.10      3.72 o 
   3 -10   6       39.90       38.60      6.28 o 
   4 -10   6        2.06       -1.21      3.81 o 
  -1  -9   6       34.80       29.11      5.05 o 
   0  -9   6       16.98       13.33      4.26 o 
   1  -9   6        0.21       -4.37      2.91 o 
   2  -9   6       11.66       13.28      4.25 o 
   3  -9   6        0.08       -4.60      3.07 o 
   4  -9   6        6.97        9.10      4.03 o 
   5  -9   6        6.14       -1.06      3.79 o 
   6  -9   6        0.29       -5.13      3.42 o 
  -3  -8   6       15.79       13.18      4.04 o 
  -2  -8   6        2.40       -1.84      2.81 o 
  -1  -8   6        8.17        7.66      2.30 o 
   0  -8   6       20.79       16.95      2.77 o 
   1  -8   6        3.10       -0.17      2.95 o 
   2  -8   6       11.28       11.22      3.61 o 
   3  -8   6      253.93      253.59     11.25 o 
   4  -8   6       18.21       17.17      4.06 o 
   5  -8   6        0.27       -2.93      3.07 o 
   6  -8   6       12.96       16.19      3.30 o 
   7  -8   6        8.99        7.23      2.84 o 
  -4  -7   6        3.13        3.84      3.44 o 
  -3  -7   6        7.52        7.67      3.15 o 
  -2  -7   6        0.03       -1.35      2.27 o 
  -1  -7   6       15.94       16.08      1.94 o 
   0  -7   6       10.15        8.14      2.03 o 
   1  -7   6        5.01        3.10      2.48 o 
   2  -7   6       12.10       13.01      3.10 o 
   3  -7   6        0.03       -1.47      2.34 o 
   4  -7   6        3.81        1.36      2.65 o 
   5  -7   6        1.13       -1.82      2.71 o 
   6  -7   6       46.27       44.97      4.84 o 
   7  -7   6        1.46       -0.67      3.52 o 
  -5  -6   6        0.76       -3.93      3.02 o 
  -4  -6   6        2.54        1.18      2.86 o 
  -3  -6   6        3.03       -3.07      2.58 o 
  -2  -6   6       29.32       27.96      2.22 o 
  -1  -6   6       34.73       33.69      2.20 o 
   0  -6   6       35.09       34.27      2.00 o 
   1  -6   6        2.38       -1.15      2.04 o 
   2  -6   6        2.40        2.24      2.11 o 
   3  -6   6       22.01       19.61      3.42 o 
   4  -6   6        1.36       -0.49      1.92 o 
   5  -6   6      205.06      212.43      7.01 o 
   6  -6   6      291.13      318.40      9.47 o 
   7  -6   6        0.49       -3.18      3.23 o 
  -6  -5   6        4.80        0.40      3.62 o 
  -5  -5   6        2.11        3.02      3.15 o 
  -4  -5   6        3.49        2.89      2.91 o 
  -3  -5   6       19.36       15.66      2.51 o 
  -2  -5   6       15.32       15.58      1.59 o 
  -1  -5   6       12.89       15.00      1.79 o 
   0  -5   6       23.97       20.35      3.77 o 
   1  -5   6        7.78       15.38      2.53 o 
   2  -5   6        8.66        7.99      2.17 o 
   3  -5   6       21.37       15.13      2.85 o 
   4  -5   6       28.57       25.47      4.32 o 
   5  -5   6        6.11        5.57      2.25 o 
   6  -5   6        0.02       -1.63      2.97 o 
   7  -5   6       33.07       39.34      6.13 o 
   8  -5   6        0.01       -3.12      3.66 o 
  -6  -4   6        4.13        1.30      3.30 o 
  -5  -4   6       47.44       49.09      3.61 o 
  -4  -4   6      718.91      750.96     16.99 o 
  -3  -4   6       93.66       87.87      2.83 o 
  -2  -4   6       82.05       87.81      2.67 o 
  -1  -4   6      611.93      771.81     12.92 o 
   0  -4   6      939.07      941.56     27.45 o 
   1  -4   6      377.78      396.80     12.69 o 
   2  -4   6      399.04      426.18     13.56 o 
   3  -4   6      361.97      348.02      8.53 o 
   4  -4   6      104.09       95.35      3.89 o 
   5  -4   6       53.42       48.14      3.09 o 
   6  -4   6        0.99       -3.52      3.13 o 
   7  -4   6       23.73       22.32      5.05 o 
   8  -4   6        1.01       -1.42      3.37 o 
  -7  -3   6       27.21       24.46      5.80 o 
  -6  -3   6        4.06        3.31      2.20 o 
  -5  -3   6      433.11      428.45     11.28 o 
  -4  -3   6      354.82      358.90      9.35 o 
  -3  -3   6       84.69       82.83      2.57 o 
  -2  -3   6       11.12       11.27      1.12 o 
  -1  -3   6      322.06      347.74     10.73 o 
   0  -3   6      766.76      804.38     32.58 o 
   1  -3   6       50.27       55.06      3.20 o 
   2  -3   6     1912.94     2010.25     38.52 o 
   3  -3   6      542.47      590.63     12.85 o 
   4  -3   6        5.37        7.38      1.55 o 
   5  -3   6     1163.08     1217.85     32.96 o 
   6  -3   6      328.02      350.18     14.78 o 
   7  -3   6        0.53       -2.83      2.97 o 
   8  -3   6        0.78       -1.62      3.15 o 
  -7  -2   6        0.47       -0.27      1.93 o 
  -6  -2   6       11.08       11.97      2.71 o 
  -5  -2   6      332.01      337.64      9.37 o 
  -4  -2   6      349.93      330.74     13.81 o 
  -3  -2   6        0.03       -0.35      0.68 o 
  -2  -2   6       39.49       59.52      4.74 o 
  -1  -2   6     3909.80     3883.68     58.23 o 
   0  -2   6      102.47       91.87      3.88 o 
   1  -2   6      162.90      156.69      5.46 o 
   2  -2   6        3.43        2.90      1.35 o 
   3  -2   6      962.83     1011.18     20.48 o 
   4  -2   6       92.40       91.80      3.49 o 
   5  -2   6        5.83        5.75      2.83 o 
   6  -2   6        6.49        7.41      3.52 o 
   7  -2   6       60.77       50.46      5.59 o 
   8  -2   6        6.09        4.50      3.62 o 
  -8  -1   6       10.77       13.12      4.01 o 
  -7  -1   6        1.35        1.97      3.12 o 
  -6  -1   6        4.68        3.79      2.71 o 
  -5  -1   6      167.87      170.79      7.77 o 
  -4  -1   6       79.87       76.01      2.86 o 
  -3  -1   6       27.08       24.66      1.45 o 
  -2  -1   6       48.22       43.13      1.52 o 
  -1  -1   6       45.10       39.57      1.16 o 
   0  -1   6      147.14      130.11      3.40 o 
   1  -1   6     1887.40     1939.98     36.82 o 
   2  -1   6      184.07      221.55      5.56 o 
   3  -1   6      274.46      330.74      7.91 o 
   4  -1   6        3.00        2.23      1.73 o 
   5  -1   6      150.44      141.02      7.65 o 
   6  -1   6        0.48       -0.76      2.44 o 
   7  -1   6       12.30        3.02      3.52 o 
   8  -1   6        0.26       -2.19      3.20 o 
  -8   0   6        3.17        2.44      3.13 o 
  -7   0   6      109.60      103.31      6.96 o 
  -6   0   6      255.41      267.44     11.39 o 
  -5   0   6       90.12       82.30      5.09 o 
  -4   0   6       65.15       62.88      2.69 o 
  -3   0   6        4.87        2.32      0.96 o 
  -2   0   6        0.10       -0.55      0.61 o 
  -1   0   6      104.38      102.90      3.07 o 
   0   0   6       80.46       81.07      2.43 o 
   1   0   6      584.78      607.23     12.69 o 
   2   0   6        4.92        2.70      1.40 o 
   3   0   6      140.61      116.98      3.89 o 
   4   0   6       55.86       52.54      2.70 o 
   5   0   6       60.71       54.18      4.72 o 
   6   0   6        1.14       -0.74      2.54 o 
   7   0   6        1.84        1.99      3.00 o 
  -8   1   6        1.15       -0.07      3.07 o 
  -7   1   6      152.89      156.11      8.79 o 
  -6   1   6       16.19       14.49      3.50 o 
  -5   1   6       68.63       63.18      4.55 o 
  -4   1   6      236.54      264.39     12.87 o 
  -3   1   6     1210.71     1319.18     36.75 o 
  -2   1   6       91.81       83.92      4.57 o 
  -1   1   6        4.24        3.36      0.59 o 
   0   1   6       99.38       94.42      4.23 o 
   1   1   6        4.40        5.03      1.73 o 
   2   1   6       25.47       23.33      2.33 o 
   3   1   6        0.12        0.21      0.88 o 
   4   1   6        0.04       -0.81      1.50 o 
   5   1   6       13.43        9.54      3.13 o 
   6   1   6        0.25       -1.31      2.33 o 
   7   1   6        4.03        1.28      3.29 o 
  -8   2   6        1.89        0.96      3.08 o 
  -7   2   6        0.01       -3.31      2.21 o 
  -6   2   6        1.89        1.01      2.43 o 
  -5   2   6       16.64       16.19      1.60 o 
  -4   2   6      308.78      296.93     10.93 o 
  -3   2   6      173.54      130.08      6.37 o 
  -2   2   6        9.90       10.45      2.17 o 
  -1   2   6        8.54        5.22      0.71 o 
   0   2   6     1632.36     1719.04     33.81 o 
   1   2   6       21.26       25.59      1.90 o 
   2   2   6       24.20       25.67      2.00 o 
   3   2   6        5.31        3.37      1.75 o 
   4   2   6       18.12       15.52      3.50 o 
   5   2   6       10.71       11.79      3.52 o 
   6   2   6        2.92        1.87      2.90 o 
  -8   3   6        0.06       -2.46      2.58 o 
  -7   3   6       16.68       15.52      4.16 o 
  -6   3   6        8.50        6.50      3.25 o 
  -5   3   6       16.68       21.25      4.46 o 
  -4   3   6       15.43       17.84      2.03 o 
  -3   3   6      240.85      207.57      8.90 o 
  -2   3   6      264.64      233.09      9.59 o 
  -1   3   6       35.43       31.28      2.26 o 
   0   3   6        7.12        0.36      4.57 o 
   1   3   6       10.22       11.35      1.78 o 
   2   3   6        0.73        1.15      1.71 o 
   3   3   6      787.11      785.26     17.52 o 
   4   3   6      298.81      307.32     13.29 o 
   5   3   6        1.54        1.03      2.73 o 
   6   3   6        2.19       -0.15      3.17 o 
  -8   4   6        1.71       -2.09      3.12 o 
  -7   4   6        0.79        0.89      3.07 o 
  -6   4   6       58.85       68.22      5.10 o 
  -5   4   6       12.84        8.99      1.94 o 
  -4   4   6      149.89      151.95      5.06 o 
  -3   4   6      535.13      496.51     11.17 o 
  -2   4   6      938.10      956.43     29.05 o 
  -1   4   6       11.77       16.85      2.25 o 
   0   4   6      342.14      336.51     15.75 o 
   1   4   6      171.94      173.22      5.96 o 
   2   4   6       35.87       34.87      3.24 o 
   3   4   6        4.62        6.52      3.44 o 
   4   4   6        6.09        5.49      3.17 o 
   5   4   6       23.83       28.37      5.41 o 
  -8   5   6        0.64       -4.90      3.27 o 
  -7   5   6        0.59       -2.19      3.08 o 
  -6   5   6      264.93      284.49     12.05 o 
  -5   5   6      249.69      229.79     10.31 o 
  -4   5   6       91.89       90.01      4.29 o 
  -3   5   6       42.57       38.66      3.61 o 
  -2   5   6        3.42        3.13      1.68 o 
  -1   5   6       72.29       66.11      2.87 o 
   0   5   6       56.22       63.26      2.86 o 
   1   5   6      428.02      480.14      9.65 o 
   2   5   6        6.34        6.26      1.77 o 
   3   5   6       23.81       20.87      4.41 o 
   4   5   6      106.97      105.52      7.90 o 
   5   5   6       29.96       31.57      5.88 o 
  -6   6   6       45.38       54.28      5.41 o 
  -5   6   6       54.22       47.09      5.04 o 
  -4   6   6       32.61       36.90      5.07 o 
  -3   6   6      267.25      265.16      7.98 o 
  -2   6   6      213.34      217.09      7.02 o 
  -1   6   6        6.21        2.65      1.55 o 
   0   6   6        8.24        6.45      1.93 o 
   1   6   6       63.83       59.04      3.05 o 
   2   6   6       13.18       15.75      4.21 o 
   3   6   6        1.20       -0.40      2.56 o 
   4   6   6       10.19       10.92      4.35 o 
  -7   7   6        0.51        0.49      2.88 o 
  -6   7   6        0.31        1.70      2.75 o 
  -5   7   6        0.95        0.40      2.86 o 
  -4   7   6      106.57      102.32      7.35 o 
  -3   7   6      387.96      398.43     16.26 o 
  -2   7   6        3.84        0.76      3.12 o 
  -1   7   6        3.94        1.46      2.20 o 
   0   7   6       16.94       18.63      4.49 o 
   1   7   6       12.91       16.38      3.14 o 
   2   7   6        3.34        1.31      3.25 o 
   3   7   6        0.02       -1.97      3.23 o 
  -6   8   6        2.49        4.21      3.50 o 
  -5   8   6       14.68       20.20      4.97 o 
  -4   8   6        0.76        4.77      3.54 o 
  -3   8   6        4.52       -0.84      3.27 o 
  -2   8   6        4.80        2.98      3.57 o 
  -1   8   6        1.35       -1.22      2.45 o 
   0   8   6        9.70       14.28      3.30 o 
   1   8   6        3.18       -0.39      3.45 o 
  -5   9   6        0.14       -0.54      3.62 o 
  -4   9   6        2.33       -0.39      3.49 o 
  -3   9   6       10.53        4.48      4.16 o 
  -2   9   6        0.16       -1.11      3.52 o 
  -1   9   6        0.23       -3.39      2.31 o 
   0 -10   7       54.48       49.31      6.35 o 
   1 -10   7       25.36       33.78      5.69 o 
   2 -10   7        4.79        0.40      3.79 o 
   3 -10   7       40.20       49.57      7.06 o 
   4 -10   7        1.03       -5.00      3.34 o 
  -2  -9   7        2.07        6.62      3.61 o 
  -1  -9   7       17.15       12.33      2.84 o 
   0  -9   7       58.80       60.23      5.83 o 
   1  -9   7       12.77        7.82      4.04 o 
   2  -9   7        0.00       -4.90      3.42 o 
   3  -9   7       38.47       55.31      6.92 o 
   4  -9   7       13.42       22.44      5.05 o 
   5  -9   7        1.43       -2.22      3.18 o 
   6  -9   7       12.09        9.94      2.99 o 
  -3  -8   7        2.97        8.44      3.67 o 
  -2  -8   7        1.40        1.90      3.15 o 
  -1  -8   7       63.21       58.56      3.71 o 
   0  -8   7        0.67       -1.04      1.84 o 
   1  -8   7       40.25       53.56      5.85 o 
   2  -8   7       22.39       28.54      4.67 o 
   3  -8   7       10.06        9.00      3.57 o 
   4  -8   7       29.88       27.51      4.67 o 
   5  -8   7        1.52        2.33      3.52 o 
   6  -8   7        1.79       -0.33      2.42 o 
  -4  -7   7       21.04       21.95      4.62 o 
  -3  -7   7        1.60       -3.44      2.53 o 
  -2  -7   7        1.23       -0.42      2.61 o 
  -1  -7   7        2.73       -2.04      1.50 o 
   0  -7   7        2.09       -0.04      1.64 o 
   1  -7   7       33.65       34.50      4.46 o 
   2  -7   7       11.78       13.92      3.39 o 
   3  -7   7       11.11       10.70      3.30 o 
   4  -7   7       13.63       13.43      3.54 o 
   5  -7   7       38.55       42.31      4.12 o 
   6  -7   7       12.17       19.26      3.73 o 
   7  -7   7        3.44        5.83      3.98 o 
  -5  -6   7       10.69        8.17      4.21 o 
  -4  -6   7        0.12        1.67      2.95 o 
  -3  -6   7       19.70       24.65      4.52 o 
  -2  -6   7        2.68        0.20      1.47 o 
  -1  -6   7       18.50       17.68      1.99 o 
   0  -6   7       54.11       54.81      3.04 o 
   1  -6   7        2.17        0.52      1.99 o 
   2  -6   7       27.89       31.56      3.84 o 
   3  -6   7        0.00       -2.53      1.68 o 
   4  -6   7        3.69        2.00      1.59 o 
   5  -6   7       75.63       73.31      3.95 o 
   6  -6   7       22.47       18.79      3.02 o 
   7  -6   7        1.26       -2.14      3.18 o 
  -6  -5   7        3.17       -1.50      3.81 o 
  -5  -5   7        4.16        7.03      3.71 o 
  -4  -5   7       14.80       18.41      4.20 o 
  -3  -5   7        1.20       -1.65      2.22 o 
  -2  -5   7       44.70       43.35      2.11 o 
  -1  -5   7       23.88       26.19      1.73 o 
   0  -5   7       19.75       17.53      2.05 o 
   1  -5   7       80.56       89.33      4.97 o 
   2  -5   7        3.86        3.82      1.85 o 
   3  -5   7       34.92       29.32      3.29 o 
   4  -5   7        6.70        7.32      1.76 o 
   5  -5   7       11.80        8.06      2.11 o 
   6  -5   7        0.02       -2.60      1.73 o 
   7  -5   7        3.39        2.97      3.59 o 
   8  -5   7        0.24       -1.31      3.42 o 
  -6  -4   7        0.07        2.48      3.59 o 
  -5  -4   7       62.99       60.28      5.61 o 
  -4  -4   7       20.30       20.85      2.79 o 
  -3  -4   7       97.65       96.95      3.04 o 
  -2  -4   7       82.80       91.16      2.75 o 
  -1  -4   7      201.89      193.05      4.30 o 
   0  -4   7     4582.71     4439.28     80.43 o 
   1  -4   7      553.09      542.39     11.78 o 
   2  -4   7       63.61       55.29      3.66 o 
   3  -4   7       44.35       40.85      2.40 o 
   4  -4   7        0.22       -1.19      1.12 o 
   5  -4   7       69.48       70.66      3.62 o 
   6  -4   7       23.38       27.38      4.85 o 
   7  -4   7        3.74       -0.19      3.20 o 
   8  -4   7        0.00       -2.16      3.20 o 
  -7  -3   7        4.29       10.87      4.31 o 
  -6  -3   7        8.09        1.89      3.39 o 
  -5  -3   7      238.91      266.80      8.15 o 
  -4  -3   7       85.35       81.00      5.17 o 
  -3  -3   7       41.52       36.70      1.80 o 
  -2  -3   7      162.86      159.20      3.67 o 
  -1  -3   7      372.12      375.00      6.78 o 
   0  -3   7      153.37      174.77      5.58 o 
   1  -3   7       89.03       80.17      2.68 o 
   2  -3   7       67.33       86.74      8.36 o 
   3  -3   7      319.53      314.94      7.80 o 
   4  -3   7      175.98      194.10      5.77 o 
   5  -3   7      541.13      553.92     13.11 o 
   6  -3   7       23.78       19.04      4.45 o 
   7  -3   7        0.27       -2.65      2.63 o 
   8  -3   7        2.29       -0.29      3.29 o 
  -7  -2   7        1.91        1.16      3.61 o 
  -6  -2   7       10.82       11.59      3.89 o 
  -5  -2   7      861.64      920.59     20.16 o 
  -4  -2   7      596.41      574.03     13.12 o 
  -3  -2   7      153.08      161.89      3.83 o 
  -2  -2   7     2406.77     2765.09     52.75 o 
  -1  -2   7     1016.36     1171.64     68.66 o 
   0  -2   7       28.24       37.68      1.87 o 
   1  -2   7      560.13      657.09     13.51 o 
   2  -2   7     2835.41     3023.66     57.09 o 
   3  -2   7      825.96      880.56     18.22 o 
   4  -2   7       12.08       13.91      1.75 o 
   5  -2   7        0.16       -3.67      2.78 o 
   6  -2   7      159.89      138.00      8.47 o 
   7  -2   7        0.08        1.47      3.02 o 
   8  -2   7        4.59        9.62      4.35 o 
  -7  -1   7        9.22        7.14      3.45 o 
  -6  -1   7       56.22       71.17      5.68 o 
  -5  -1   7        0.16       -1.38      2.06 o 
  -4  -1   7        0.13       -1.18      0.79 o 
  -3  -1   7        0.16       -0.72      0.63 o 
  -2  -1   7       86.34       88.66      2.36 o 
  -1  -1   7        5.28        1.37      1.29 o 
   0  -1   7        1.11       -0.07      0.36 o 
   1  -1   7      610.18      608.81     16.98 o 
   2  -1   7      515.52      564.15     12.10 o 
   3  -1   7       93.48       87.08      3.29 o 
   4  -1   7       23.73       25.39      2.28 o 
   5  -1   7      745.42      747.42     24.82 o 
   6  -1   7       39.69       31.93      5.02 o 
   7  -1   7        9.59        3.55      3.47 o 
  -8   0   7        4.59        2.54      3.03 o 
  -7   0   7      197.47      190.85      9.69 o 
  -6   0   7      332.62      345.67     13.63 o 
  -5   0   7       10.40        9.75      2.63 o 
  -4   0   7       22.09       17.97      4.49 o 
  -3   0   7      383.47      415.10     16.22 o 
  -2   0   7        3.05        1.55      1.42 o 
  -1   0   7       45.22       44.68      2.42 o 
   0   0   7       22.35       21.93      1.02 o 
   1   0   7      105.60      108.32      3.47 o 
   2   0   7       46.39       46.33      2.32 o 
   3   0   7        0.01        0.28      1.23 o 
   4   0   7       31.02       28.86      2.34 o 
   5   0   7        0.04       -2.98      2.19 o 
   6   0   7       16.48       19.86      4.30 o 
   7   0   7        1.76       -0.13      2.70 o 
  -8   1   7        6.45        9.89      4.01 o 
  -7   1   7        3.21        0.20      2.83 o 
  -6   1   7       13.94       18.89      3.84 o 
  -5   1   7        9.77        3.05      1.50 o 
  -4   1   7      150.83      176.74      5.40 o 
  -3   1   7      642.85      691.20     21.14 o 
  -2   1   7       45.08       42.92      2.12 o 
  -1   1   7      502.65      461.02      9.46 o 
   0   1   7      793.04      788.90     16.53 o 
   1   1   7      759.21      872.14     18.23 o 
   2   1   7       51.61       48.89      2.56 o 
   3   1   7        0.04       -0.79      1.22 o 
   4   1   7        1.97        2.75      2.26 o 
   5   1   7        6.58        4.13      2.85 o 
   6   1   7        2.22        0.10      2.59 o 
   7   1   7       28.47       29.08      5.53 o 
  -8   2   7        0.00       -1.26      2.81 o 
  -7   2   7        0.02       -3.41      2.27 o 
  -6   2   7        9.04        7.62      3.00 o 
  -5   2   7       21.93       17.08      3.25 o 
  -4   2   7        0.95        0.89      1.74 o 
  -3   2   7      120.40      109.97      5.96 o 
  -2   2   7        0.08        3.03      1.60 o 
  -1   2   7        8.43       10.54      0.88 o 
   0   2   7      262.22      298.76     20.26 o 
   1   2   7       62.22       63.61      5.18 o 
   2   2   7      321.83      322.97      8.51 o 
   3   2   7      124.29      124.96      4.77 o 
   4   2   7      116.21      120.77      7.38 o 
   5   2   7        1.03       -0.78      2.39 o 
   6   2   7        6.69        4.33      3.32 o 
  -8   3   7        0.16        1.10      3.35 o 
  -7   3   7        0.02       -3.00      2.43 o 
  -6   3   7       41.50       42.29      4.68 o 
  -5   3   7       70.55       68.58      3.27 o 
  -4   3   7       11.02        6.86      2.36 o 
  -3   3   7       67.56       63.33      4.68 o 
  -2   3   7      320.04      364.00     13.58 o 
  -1   3   7       13.40       10.74      1.91 o 
   0   3   7       48.68       45.76      2.76 o 
   1   3   7      119.76      134.13      4.95 o 
   2   3   7      234.13      246.43      9.70 o 
   3   3   7      663.65      686.67     23.38 o 
   4   3   7       45.26       46.33      4.82 o 
   5   3   7       21.44       24.70      5.02 o 
   6   3   7        0.02       -0.15      3.10 o 
  -8   4   7        1.28       -2.78      3.12 o 
  -7   4   7        8.88        7.55      3.79 o 
  -6   4   7        1.82        0.05      2.29 o 
  -5   4   7        0.97        1.93      1.58 o 
  -4   4   7       97.84       99.70      4.11 o 
  -3   4   7      103.01      103.21      6.35 o 
  -2   4   7       13.99       19.14      3.49 o 
  -1   4   7       42.64       36.64      2.74 o 
   0   4   7       21.09       32.61      3.03 o 
   1   4   7       38.72       47.04      3.14 o 
   2   4   7       40.58       42.40      3.25 o 
   3   4   7       17.26        9.57      3.44 o 
   4   4   7        1.49       -0.32      2.63 o 
   5   4   7        5.96        4.23      3.49 o 
  -8   5   7        0.59        1.94      4.26 o 
  -6   5   7       24.28       18.99      4.25 o 
  -5   5   7       10.89        9.37      3.34 o 
  -4   5   7       69.18       66.43      3.62 o 
  -3   5   7        1.66        2.83      1.78 o 
  -2   5   7      336.54      303.53      9.54 o 
  -1   5   7       74.48       76.74      5.85 o 
   0   5   7        1.86       -0.24      2.19 o 
   1   5   7       27.62       22.25      2.46 o 
   2   5   7        2.67        1.56      1.59 o 
   3   5   7        0.28       -2.70      2.51 o 
   4   5   7       73.25       77.77      6.89 o 
  -6   6   7       52.59       47.81      5.36 o 
  -5   6   7        3.50       -0.81      2.73 o 
  -4   6   7       70.05       72.33      4.07 o 
  -3   6   7     1285.41     1341.83     26.85 o 
  -2   6   7      517.53      546.46     13.16 o 
  -1   6   7        8.15        8.10      1.95 o 
   0   6   7      147.42      155.79      5.02 o 
   1   6   7        4.57        2.03      1.69 o 
   2   6   7        5.88        7.06      3.66 o 
   3   6   7        0.53        8.04      3.50 o 
  -7   7   7        9.22        7.83      4.16 o 
  -6   7   7       14.74       16.70      4.70 o 
  -5   7   7        7.26        3.00      3.49 o 
  -4   7   7       36.32       38.09      5.58 o 
  -3   7   7       47.02       48.86      6.32 o 
  -2   7   7        0.32       -0.89      1.92 o 
  -1   7   7       14.68       15.73      2.53 o 
   0   7   7       85.95       79.57      5.12 o 
   1   7   7       24.78       22.89      3.47 o 
   2   7   7       20.89       19.26      4.95 o 
  -6   8   7        4.96        5.17      4.08 o 
  -5   8   7       15.36       21.11      5.02 o 
  -4   8   7       12.04       25.09      5.39 o 
  -3   8   7       11.73       13.36      4.57 o 
  -2   8   7       14.18       11.91      4.45 o 
  -1   8   7        0.36        1.00      2.48 o 
   0   8   7       29.46       34.51      4.27 o 
   1   8   7        5.40        5.12      4.14 o 
  -4   9   7        0.40        0.47      3.69 o 
  -3   9   7        0.50        1.33      4.16 o 
  -2   9   7        1.76        0.49      3.93 o 
   0 -10   8        0.27       -1.11      3.39 o 
   1 -10   8        0.01       -5.00      3.69 o 
   2 -10   8       28.03       32.18      5.96 o 
   3 -10   8       17.49       17.15      5.10 o 
   4 -10   8        7.10        4.78      4.62 o 
  -2  -9   8       13.73        4.72      3.64 o 
  -1  -9   8       13.41       14.01      2.87 o 
   0  -9   8        4.09       -1.42      2.00 o 
   1  -9   8        6.26        3.77      3.50 o 
   2  -9   8      155.50      151.77      8.95 o 
   4  -9   8       11.52        3.37      3.66 o 
   5  -9   8        0.75        0.39      3.13 o 
  -3  -8   8        0.00       -0.61      3.52 o 
  -2  -8   8        0.24       -0.96      2.68 o 
  -1  -8   8       17.60       20.00      2.86 o 
   0  -8   8        4.95        5.90      2.24 o 
   1  -8   8        2.97        3.32      2.97 o 
   2  -8   8      247.51      261.82     11.49 o 
   3  -8   8       24.91       22.58      4.35 o 
   4  -8   8        2.27        0.59      2.78 o 
   5  -8   8       13.34       15.87      4.75 o 
   6  -8   8      102.45      109.91      5.58 o 
  -4  -7   8        1.79        2.71      3.71 o 
  -3  -7   8        0.61       -0.67      2.66 o 
  -2  -7   8        3.58        1.84      2.83 o 
  -1  -7   8       16.93       15.88      2.54 o 
   0  -7   8       10.20       11.02      2.19 o 
   1  -7   8       39.14       37.89      4.01 o 
   2  -7   8       46.34       45.51      4.58 o 
   3  -7   8        1.15       -3.08      2.06 o 
   4  -7   8        7.52        5.86      3.02 o 
   5  -7   8       17.12       19.62      2.88 o 
   6  -7   8        4.04        7.30      2.64 o 
   7  -7   8        1.23       -1.26      3.29 o 
  -5  -6   8        9.81        6.05      4.11 o 
  -4  -6   8       10.90       18.35      4.13 o 
  -3  -6   8       48.56       43.47      5.56 o 
  -2  -6   8       83.40       78.73      3.74 o 
  -1  -6   8       11.86       15.35      3.62 o 
   0  -6   8        0.08       -1.22      1.27 o 
   1  -6   8        1.20        0.81      1.85 o 
   2  -6   8       20.30       13.76      2.95 o 
   3  -6   8        3.11        1.60      2.11 o 
   4  -6   8       13.17        9.89      1.93 o 
   5  -6   8       70.73       61.37      3.75 o 
   6  -6   8        8.98        6.05      2.46 o 
   7  -6   8        1.15       -4.14      2.90 o 
  -6  -5   8        1.44        1.04      3.67 o 
  -5  -5   8        1.35        2.36      3.50 o 
  -4  -5   8        9.17        7.43      3.27 o 
  -3  -5   8        1.23       -3.23      2.16 o 
  -2  -5   8       97.73       90.35      3.78 o 
  -1  -5   8        4.32        6.48      1.85 o 
   0  -5   8        4.44        6.35      1.61 o 
   1  -5   8       27.45       28.96      2.36 o 
   2  -5   8       21.67       25.76      3.22 o 
   3  -5   8       38.97       36.15      2.46 o 
   4  -5   8       55.43       51.16      3.23 o 
   5  -5   8        0.94       -1.63      1.45 o 
   6  -5   8        8.70        6.07      2.42 o 
   7  -5   8        2.83        4.41      3.57 o 
  -6  -4   8        3.81        5.27      3.77 o 
  -5  -4   8       23.31       20.94      4.53 o 
  -4  -4   8       14.77        6.22      3.29 o 
  -3  -4   8       25.51       32.97      2.46 o 
  -2  -4   8        6.56        7.40      1.90 o 
  -1  -4   8     1952.63     1962.97     35.32 o 
   0  -4   8     2898.16     2807.71     51.92 o 
   1  -4   8       16.89       25.09      2.12 o 
   2  -4   8       25.17       28.49      1.91 o 
   3  -4   8      255.38      247.46      6.73 o 
   4  -4   8      109.84      116.34      4.37 o 
   5  -4   8        1.14       -0.69      1.51 o 
   6  -4   8        2.50       -2.93      2.65 o 
   7  -4   8        3.21       -1.16      3.05 o 
  -7  -3   8        8.66        7.11      4.06 o 
  -6  -3   8        0.59       -0.78      2.44 o 
  -5  -3   8       57.94       52.73      5.39 o 
  -4  -3   8        1.53       -1.74      2.17 o 
  -3  -3   8      102.15      119.60      3.31 o 
  -2  -3   8        1.02        2.57      0.83 o 
  -1  -3   8       41.48       41.10      2.35 o 
   0  -3   8       12.02       12.30      1.28 o 
   1  -3   8      184.29      169.02      4.43 o 
   2  -3   8        6.94        5.68      1.17 o 
   3  -3   8       49.82       49.81      2.56 o 
   4  -3   8        7.83        5.65      1.57 o 
   5  -3   8      200.00      210.68      6.68 o 
   6  -3   8       70.32       72.48      6.00 o 
   7  -3   8       15.33       15.21      4.57 o 
  -7  -2   8       15.89       15.75      4.85 o 
  -6  -2   8      237.78      264.02     12.59 o 
  -5  -2   8      655.44      676.08     18.37 o 
  -4  -2   8       92.65       87.19      3.66 o 
  -3  -2   8      132.42      140.25      3.54 o 
  -2  -2   8      825.92      962.32     15.61 o 
  -1  -2   8       38.91       34.45      2.03 o 
   0  -2   8       87.42       74.98      2.82 o 
   1  -2   8      717.52      781.20     22.02 o 
   2  -2   8      152.84      172.10      4.87 o 
   3  -2   8      164.66      162.31      4.96 o 
   4  -2   8        1.53        0.43      1.23 o 
   5  -2   8       16.30       15.33      3.84 o 
   6  -2   8      134.72      133.86      8.27 o 
   7  -2   8       28.20       21.73      4.70 o 
  -7  -1   8        6.36       29.37      5.56 o 
  -6  -1   8      656.59      679.60     25.57 o 
  -5  -1   8      279.77      283.99      8.17 o 
  -4  -1   8       88.23       82.36      2.80 o 
  -3  -1   8       31.93       29.73      1.60 o 
  -2  -1   8      151.59      157.23      4.26 o 
  -1  -1   8       62.68       56.97      2.40 o 
   0  -1   8      213.80      194.45      3.88 o 
   1  -1   8      623.33      660.01     13.80 o 
   2  -1   8     1035.49     1177.39     23.59 o 
   3  -1   8       23.35       21.22      2.01 o 
   4  -1   8      412.24      393.64      9.82 o 
   5  -1   8      612.98      620.13     21.45 o 
   6  -1   8        0.50        2.38      2.75 o 
   7  -1   8        0.00       -0.05      3.03 o 
  -7   0   8       10.76        8.04      3.27 o 
  -6   0   8      199.04      213.82      9.97 o 
  -5   0   8      488.39      484.27     16.51 o 
  -4   0   8       62.60       63.58      2.91 o 
  -3   0   8      231.46      273.50      5.72 o 
  -2   0   8      687.41      784.58     16.10 o 
  -1   0   8       51.81       47.51      2.12 o 
   0   0   8       52.11       46.86      1.59 o 
   1   0   8      613.32      693.81     14.74 o 
   2   0   8      358.41      342.96      8.45 o 
   3   0   8       95.38       97.80      3.79 o 
   4   0   8        0.05       -2.08      1.39 o 
   5   0   8       32.02       37.64      5.09 o 
   6   0   8        0.83       -1.15      2.29 o 
   7   0   8        6.14        5.04      3.74 o 
  -8   1   8        1.36       -1.84      2.48 o 
  -7   1   8        4.02       -0.22      3.00 o 
  -6   1   8       15.80       15.47      3.71 o 
  -5   1   8        0.01       -1.03      1.43 o 
  -4   1   8      142.25      158.40      5.94 o 
  -3   1   8      152.14      152.56      7.18 o 
  -2   1   8      106.15      122.59      3.95 o 
  -1   1   8      135.32      144.11      3.33 o 
   0   1   8     1381.41     1470.09     29.31 o 
   1   1   8      239.90      268.98      7.18 o 
   2   1   8       12.41       16.34      2.14 o 
   3   1   8       34.56       32.82      2.44 o 
   4   1   8        3.06        1.18      2.68 o 
   5   1   8       15.20       11.10      3.67 o 
   6   1   8        0.37       -0.12      2.80 o 
   7   1   8        5.51        3.66      3.54 o 
  -8   2   8        2.83        2.51      3.12 o 
  -7   2   8        0.02       -3.44      2.58 o 
  -6   2   8        2.62       -0.42      2.63 o 
  -5   2   8       37.80       32.06      3.01 o 
  -4   2   8        2.23        2.51      1.97 o 
  -3   2   8       94.98       99.15      5.88 o 
  -2   2   8       98.44      110.48      3.67 o 
  -1   2   8       75.74       85.51      2.32 o 
   0   2   8       84.94       72.00      5.04 o 
   1   2   8      128.04      152.54      5.15 o 
   2   2   8        4.72        2.93      1.35 o 
   3   2   8       24.80       31.62      3.10 o 
   4   2   8        3.02        5.27      3.15 o 
   5   2   8        6.72        4.84      3.00 o 
   6   2   8       10.93       10.55      4.13 o 
  -8   3   8        8.33       16.65      4.73 o 
  -7   3   8       11.85       14.99      4.35 o 
  -6   3   8        0.57       -3.49      2.33 o 
  -4   3   8       17.96       10.85      2.85 o 
  -3   3   8        5.34        5.14      2.33 o 
  -2   3   8       29.04       20.23      3.42 o 
  -1   3   8       65.93       68.48      7.56 o 
   0   3   8      345.54      338.60      9.17 o 
   1   3   8       10.71        7.55      1.84 o 
   2   3   8      138.39      126.56      5.15 o 
   3   3   8      285.48      289.50     12.67 o 
   4   3   8       11.12       14.89      3.72 o 
   5   3   8        0.21        0.72      2.73 o 
   6   3   8       56.32       58.58      6.27 o 
  -8   4   8        0.02        1.23      3.69 o 
  -7   4   8        5.31        2.76      3.20 o 
  -6   4   8       61.45       62.00      4.50 o 
  -5   4   8        4.86        3.80      2.01 o 
  -3   4   8       43.90       40.69      4.30 o 
  -2   4   8       13.37       11.93      3.10 o 
  -1   4   8       16.17       14.40      2.24 o 
   0   4   8       10.84       11.56      2.13 o 
   1   4   8        6.22        8.87      2.21 o 
   2   4   8        8.97        3.71      2.15 o 
   3   4   8       20.63       18.45      4.09 o 
   4   4   8       23.92       27.73      5.16 o 
   5   4   8       19.74       29.25      5.81 o 
  -8   5   8        2.69        4.33      4.73 o 
  -6   5   8       31.77       32.42      5.10 o 
  -5   5   8        9.32        8.93      2.28 o 
  -4   5   8      110.09      103.44      4.63 o 
  -3   5   8      271.33      263.30      7.80 o 
  -2   5   8      154.32      142.15      8.34 o 
  -1   5   8       20.77       17.49      2.61 o 
   0   5   8       13.47       10.54      2.41 o 
   1   5   8       18.01       19.66      2.99 o 
   2   5   8        3.81        2.30      1.68 o 
   3   5   8        0.19       -1.79      2.63 o 
   4   5   8        3.03        1.25      3.34 o 
  -6   6   8       18.69       24.46      4.92 o 
  -5   6   8        6.62        9.47      4.09 o 
  -4   6   8       93.56       80.84      7.50 o 
  -3   6   8      156.46      143.92      6.25 o 
  -2   6   8        0.03       -3.93      3.48 o 
  -1   6   8        1.75        0.10      1.50 o 
   0   6   8       24.95       32.74      3.26 o 
   1   6   8        2.46        1.01      1.85 o 
   2   6   8        3.74       -0.34      3.13 o 
   3   6   8        4.90        5.78      3.49 o 
  -6   7   8        7.17       10.06      4.03 o 
  -5   7   8       37.34       41.92      6.01 o 
  -4   7   8       12.21       11.78      3.99 o 
  -3   7   8       36.65       47.60      4.26 o 
  -2   7   8        3.94        3.41      2.55 o 
  -1   7   8        0.61        1.04      1.84 o 
   0   7   8        0.84        2.88      2.53 o 
   1   7   8       12.84       17.49      2.71 o 
   2   7   8        0.75       -2.12      3.34 o 
  -5   8   8        0.44       -1.25      3.47 o 
  -4   8   8       40.43       46.72      6.89 o 
  -3   8   8       76.24       73.83      7.04 o 
  -2   8   8        0.98        0.86      3.39 o 
  -1   8   8        2.96        1.29      2.51 o 
   0   8   8        7.92        7.88      3.03 o 
   1 -10   9        0.19        0.19      3.29 o 
   2 -10   9       33.13       41.08      6.45 o 
   3 -10   9        4.27        1.31      3.76 o 
  -2  -9   9        3.79        2.54      3.44 o 
  -1  -9   9        1.37       -0.56      2.08 o 
   0  -9   9        0.91       -1.26      2.00 o 
   1  -9   9       25.75       28.84      4.85 o 
   2  -9   9       87.29       93.00      6.99 o 
   3  -9   9       12.62       13.34      4.14 o 
   4  -9   9       22.71       25.58      5.07 o 
   5  -9   9       26.59       29.25      5.17 o 
  -3  -8   9        0.01       -2.81      3.03 o 
  -2  -8   9       22.33       24.14      4.75 o 
  -1  -8   9      101.36      101.08      8.62 o 
   0  -8   9       55.66       58.24      3.64 o 
   1  -8   9        7.55       17.42      3.82 o 
   2  -8   9       19.28       24.11      4.46 o 
   3  -8   9        1.35       -1.89      2.51 o 
   4  -8   9       29.24       26.97      4.50 o 
   5  -8   9       97.87      113.05      7.40 o 
   6  -8   9      207.65      217.75      7.95 o 
  -4  -7   9        0.99       -1.53      3.49 o 
  -3  -7   9        3.23       -3.34      2.80 o 
  -2  -7   9        2.28        1.35      3.17 o 
  -1  -7   9       50.95       45.79      3.09 o 
   0  -7   9       32.52       34.05      3.20 o 
   1  -7   9        0.49        1.42      2.58 o 
   2  -7   9      179.49      173.08      8.54 o 
   3  -7   9       37.91       36.63      4.57 o 
   4  -7   9        9.72        6.14      2.26 o 
   5  -7   9       24.72       26.58      3.23 o 
   6  -7   9       18.69       13.12      2.84 o 
   7  -7   9        2.09       -1.36      3.07 o 
  -5  -6   9        0.21       -3.67      3.25 o 
  -4  -6   9       38.45       40.15      5.58 o 
  -3  -6   9       90.68       82.13      6.42 o 
  -2  -6   9        3.01        1.48      1.57 o 
  -1  -6   9       37.78       40.04      2.95 o 
   0  -6   9        7.85        7.85      1.98 o 
   1  -6   9        1.60        4.33      2.43 o 
   2  -6   9      152.82      164.20      7.78 o 
   3  -6   9       86.97       85.12      3.81 o 
   4  -6   9        7.96        7.12      1.93 o 
   5  -6   9       12.10       15.23      2.63 o 
   6  -6   9        1.39       -0.92      1.99 o 
   7  -6   9        1.90       -0.79      3.44 o 
  -6  -5   9        0.19       -1.03      3.54 o 
  -5  -5   9        0.09       -1.01      2.86 o 
  -4  -5   9        0.72       -1.87      2.76 o 
  -3  -5   9        0.01       -1.55      2.49 o 
  -2  -5   9       15.60       16.94      2.17 o 
  -1  -5   9        6.13        9.44      1.85 o 
   0  -5   9      228.79      244.15      6.89 o 
   1  -5   9        1.52        0.94      2.37 o 
   2  -5   9       83.02       86.90      3.45 o 
   3  -5   9       14.96       11.79      1.84 o 
   4  -5   9       20.45       20.94      2.81 o 
   5  -5   9        8.00        5.41      2.00 o 
   6  -5   9        0.02       -1.28      2.90 o 
   7  -5   9        5.83        3.45      3.44 o 
  -6  -4   9        3.38        8.39      4.13 o 
  -5  -4   9        0.05       -1.89      2.68 o 
  -4  -4   9        0.87       -2.65      2.33 o 
  -3  -4   9       57.24       62.52      3.21 o 
  -2  -4   9       27.42       28.59      2.38 o 
  -1  -4   9      610.82      635.48     22.32 o 
   0  -4   9      361.63      368.23      8.96 o 
   1  -4   9       15.46       13.94      1.43 o 
   2  -4   9       56.57       48.93      2.42 o 
   3  -4   9      252.54      271.95      7.27 o 
   4  -4   9        8.10        4.64      1.66 o 
   5  -4   9       13.54       10.17      2.63 o 
   6  -4   9        0.48       -2.04      2.51 o 
   7  -4   9       35.70       45.88      6.27 o 
  -7  -3   9        0.21        3.81      4.21 o 
  -6  -3   9       10.78        9.06      3.96 o 
  -5  -3   9        0.32       -2.38      2.63 o 
  -4  -3   9        2.11       -1.84      2.46 o 
  -3  -3   9      210.52      216.99      6.74 o 
  -2  -3   9        0.01       -0.30      1.07 o 
  -1  -3   9       81.81       89.30      3.49 o 
   0  -3   9        0.01       -1.30      0.87 o 
   1  -3   9       35.19       24.22      1.46 o 
   2  -3   9      182.76      163.67      5.64 o 
   3  -3   9       86.07      108.78      3.93 o 
   4  -3   9       28.44       30.04      2.33 o 
   5  -3   9        0.22       -1.09      1.42 o 
   6  -3   9        0.01       -0.61      2.56 o 
   7  -3   9       31.03       26.23      4.97 o 
  -7  -2   9       29.86       30.38      6.15 o 
  -6  -2   9       36.46       50.53      6.49 o 
  -5  -2   9       21.83       13.98      3.88 o 
  -4  -2   9       33.55       37.28      4.72 o 
  -3  -2   9      160.85      159.17      3.92 o 
  -2  -2   9      190.03      247.98      4.96 o 
  -1  -2   9       56.98       65.27      3.60 o 
   0  -2   9       62.26       49.72      4.11 o 
   1  -2   9      280.70      321.40      7.42 o 
   2  -2   9        0.17        0.20      0.79 o 
   3  -2   9       18.12       20.09      2.06 o 
   4  -2   9      187.18      194.46      6.08 o 
   5  -2   9       52.35       46.20      4.67 o 
   6  -2   9       17.39       20.45      4.46 o 
   7  -2   9        7.26        5.44      3.59 o 
  -7  -1   9       61.02       64.76      7.03 o 
  -6  -1   9       32.00       47.21      6.23 o 
  -5  -1   9      225.22      226.30      7.01 o 
  -4  -1   9      212.69      217.42      5.13 o 
  -3  -1   9      180.59      191.29      4.44 o 
  -2  -1   9      379.53      394.59      7.29 o 
  -1  -1   9      139.74      141.70      4.34 o 
   0  -1   9       25.65       25.49      1.18 o 
   1  -1   9      729.80      847.83     17.47 o 
   2  -1   9        0.07       -0.80      0.82 o 
   3  -1   9      145.78      142.91      4.78 o 
   4  -1   9     1016.61     1019.17     21.67 o 
   5  -1   9      112.25      100.63      6.59 o 
   6  -1   9       11.54       10.06      3.54 o 
   7  -1   9        2.72       -0.44      2.70 o 
  -6   0   9      416.11      438.28     16.12 o 
  -5   0   9      491.98      485.54     16.51 o 
  -4   0   9       74.92       78.69      3.89 o 
  -3   0   9      233.88      249.64      5.44 o 
  -2   0   9      605.25      685.47     14.54 o 
  -1   0   9      109.59       96.41      3.33 o 
   0   0   9      231.89      253.67      6.91 o 
   1   0   9      460.48      509.90     11.58 o 
   2   0   9      185.62      175.62      5.44 o 
   3   0   9       16.90       20.53      3.92 o 
   4   0   9       16.27       18.43      2.82 o 
   5   0   9        9.48        5.29      3.15 o 
   6   0   9       27.37       28.19      4.80 o 
   7   0   9        6.33        2.98      3.35 o 
  -7   1   9        6.46        3.81      3.45 o 
  -6   1   9        6.92        2.24      2.93 o 
  -5   1   9       45.05       45.76      3.04 o 
  -4   1   9       50.95       53.96      4.40 o 
  -3   1   9       13.35        5.86      1.45 o 
  -2   1   9        1.08       -0.52      0.84 o 
  -1   1   9       14.39       13.26      1.14 o 
   0   1   9      640.16      763.16     21.56 o 
   1   1   9      632.48      749.17     21.21 o 
   2   1   9       39.15       34.77      2.46 o 
   3   1   9      307.42      317.79      8.81 o 
   4   1   9     1332.60     1355.46     41.31 o 
   5   1   9       16.04       11.59      3.64 o 
   6   1   9        2.50        1.80      3.23 o 
  -8   2   9        1.56        0.39      2.88 o 
  -7   2   9       29.23       34.17      5.34 o 
  -6   2   9        9.88        7.50      3.30 o 
  -5   2   9       21.18       20.69      3.57 o 
  -4   2   9       26.63       26.48      3.81 o 
  -3   2   9        1.12        0.64      1.87 o 
  -2   2   9      130.72      120.03      3.94 o 
  -1   2   9        1.63        1.33      0.66 o 
   0   2   9       44.62       34.61      2.44 o 
   1   2   9        7.65        7.58      1.63 o 
   2   2   9        5.96        4.59      1.78 o 
   3   2   9       16.92       24.62      4.96 o 
   4   2   9       15.45       12.03      3.76 o 
   5   2   9        4.82        1.65      3.03 o 
   6   2   9        0.12       -1.10      3.03 o 
  -8   3   9        0.83        1.85      3.27 o 
  -7   3   9        1.96        0.81      3.59 o 
  -6   3   9       35.87       36.91      5.59 o 
  -5   3   9       16.37        9.54      3.13 o 
  -4   3   9        1.64        1.30      2.12 o 
  -3   3   9        0.29       -2.00      1.63 o 
  -2   3   9       57.35       47.38      4.45 o 
  -1   3   9       29.30       37.83      2.69 o 
   0   3   9        0.97        0.79      1.22 o 
   1   3   9       84.69       84.95      4.16 o 
   2   3   9       41.17       41.79      3.69 o 
   3   3   9        0.70       -0.67      2.63 o 
   4   3   9        0.09       -0.02      2.51 o 
   5   3   9        1.43       -0.17      2.86 o 
  -8   4   9        0.18        1.52      4.03 o 
  -7   4   9        0.51       -2.00      2.91 o 
  -6   4   9        3.29        4.75      2.11 o 
  -5   4   9        0.86       -2.64      1.76 o 
  -4   4   9        8.73        6.99      2.88 o 
  -3   4   9        4.21        3.89      2.70 o 
  -2   4   9       14.46       14.17      3.50 o 
  -1   4   9       25.98       28.77      6.52 o 
   0   4   9        0.02       -0.74      1.46 o 
   1   4   9        1.21       -2.14      1.87 o 
   2   4   9        8.12        5.71      2.32 o 
   3   4   9       18.16       15.13      4.08 o 
   4   4   9        1.58       -0.96      2.59 o 
   5   4   9        0.01        0.24      3.42 o 
  -6   5   9       30.79       31.04      4.84 o 
  -5   5   9        3.32        2.11      2.05 o 
  -4   5   9       93.82       86.14      4.82 o 
  -2   5   9      194.53      202.88     10.50 o 
  -1   5   9       41.35       37.46      4.08 o 
   0   5   9       16.57       13.66      2.72 o 
   1   5   9       75.46       67.67      4.30 o 
   2   5   9        0.15       -1.18      1.96 o 
   3   5   9        0.22       -1.87      2.65 o 
   4   5   9        0.19        0.84      3.23 o 
  -6   6   9        0.08        0.66      3.05 o 
  -5   6   9        3.29       -0.04      3.40 o 
  -4   6   9       63.86       57.34      3.86 o 
  -3   6   9       66.90       51.17      5.45 o 
  -2   6   9       45.08       45.93      4.34 o 
  -1   6   9       86.15       78.05      3.58 o 
   0   6   9       54.42       52.81      3.24 o 
   1   6   9        6.38        2.40      1.97 o 
   2   6   9        1.18       -1.11      2.91 o 
   3   6   9        0.27       -1.62      3.52 o 
  -6   7   9        7.51       11.19      4.62 o 
  -5   7   9        1.89        3.29      3.49 o 
  -4   7   9       30.24       34.45      4.24 o 
  -3   7   9        0.75       -1.70      2.07 o 
  -2   7   9       33.01       42.10      4.42 o 
  -1   7   9       37.35       36.20      3.31 o 
   0   7   9       49.90       50.63      3.49 o 
   1   7   9        0.60       -0.59      2.06 o 
   2   7   9        6.09        1.25      3.35 o 
  -5   8   9        0.47       -0.32      3.81 o 
  -4   8   9      120.28      130.55      9.45 o 
  -3   8   9      131.10      140.61      9.67 o 
  -2   8   9       18.72       12.52      4.75 o 
  -1   8   9       21.77       23.31      3.84 o 
   0   8   9        5.93        7.14      3.11 o 
   1 -10  10        0.52       -1.35      3.25 o 
   2 -10  10        5.20        6.05      4.21 o 
   3 -10  10        9.06        3.74      4.31 o 
  -1  -9  10        3.14        3.38      2.24 o 
   0  -9  10        2.94       -2.54      2.10 o 
   1  -9  10       13.87       20.07      4.65 o 
   2  -9  10       56.98       53.58      5.91 o 
   3  -9  10        0.17       -0.79      3.05 o 
   4  -9  10        0.04       -2.78      2.83 o 
   5  -9  10       28.56       30.21      5.14 o 
  -3  -8  10        0.97       -2.09      3.50 o 
  -2  -8  10       54.49       46.84      6.27 o 
  -1  -8  10       41.30       38.18      3.35 o 
   0  -8  10       23.24       21.88      3.37 o 
   1  -8  10       59.04       57.77      5.27 o 
   2  -8  10      128.34      134.09      7.92 o 
   3  -8  10        4.63        6.01      3.17 o 
   4  -8  10       10.70       16.22      3.96 o 
   5  -8  10       69.47       86.28      6.54 o 
   6  -8  10       38.84       50.41      6.47 o 
  -4  -7  10        5.36        5.90      3.66 o 
  -3  -7  10        0.06       -3.99      2.83 o 
  -2  -7  10        5.63       12.40      3.99 o 
  -1  -7  10       25.10       23.15      2.86 o 
   0  -7  10        0.78       -0.33      1.73 o 
   1  -7  10       71.71       69.41      5.41 o 
   2  -7  10      428.09      430.24     15.65 o 
   3  -7  10       17.37       10.68      3.18 o 
   4  -7  10        0.63        0.08      2.61 o 
   5  -7  10        3.68        3.10      3.05 o 
   6  -7  10        6.01        8.82      5.74 o 
  -5  -6  10        3.00        1.82      3.54 o 
  -4  -6  10       24.08       27.21      4.92 o 
  -3  -6  10       53.82       56.42      5.43 o 
  -2  -6  10       97.96       99.61      4.45 o 
  -1  -6  10       12.51       26.07     11.17 o 
   0  -6  10      437.79      399.18     14.91 o 
   2  -6  10        8.90       10.33      3.00 o 
   3  -6  10        0.11       -2.17      1.90 o 
   4  -6  10        1.43        0.08      1.57 o 
   5  -6  10        0.18       -2.31      1.54 o 
   6  -6  10        1.99        1.46      2.21 o 
   7  -6  10        3.37        2.44      3.61 o 
  -5  -5  10       21.39       17.37      4.80 o 
  -4  -5  10       21.53       15.58      4.04 o 
  -3  -5  10        1.28       -2.22      2.16 o 
  -2  -5  10        0.04        1.14      1.38 o 
  -1  -5  10       67.96       73.10      3.62 o 
   0  -5  10      177.76      170.99      5.60 o 
   1  -5  10        2.71        1.28      1.89 o 
   2  -5  10       28.62       32.30      3.74 o 
   3  -5  10        2.28        1.67      1.35 o 
   4  -5  10        9.13       11.45      2.05 o 
   5  -5  10       37.07       33.91      2.96 o 
   6  -5  10        1.07        0.18      1.96 o 
   7  -5  10        1.30       -1.04      3.05 o 
  -6  -4  10        8.95        8.58      3.94 o 
  -5  -4  10        5.45        2.48      3.08 o 
  -4  -4  10       24.70       28.32      4.72 o 
  -3  -4  10       32.15       35.48      2.87 o 
  -2  -4  10        1.03       -0.06      1.25 o 
  -1  -4  10      256.94      240.82      6.83 o 
   0  -4  10       13.33        9.96      1.78 o 
   1  -4  10        1.35        3.88      2.02 o 
   2  -4  10      293.06      301.97     10.24 o 
   3  -4  10      160.96      166.07      5.28 o 
   4  -4  10        6.86        5.73      1.68 o 
   5  -4  10        2.09        0.64      1.63 o 
   6  -4  10       19.52       12.32      3.96 o 
   7  -4  10        1.19        4.08      3.54 o 
  -7  -3  10        5.88        3.15      3.82 o 
  -6  -3  10        6.68        8.56      4.04 o 
  -5  -3  10       25.81       26.75      5.00 o 
  -4  -3  10        0.00       -3.36      2.24 o 
  -3  -3  10        0.04       -0.39      1.28 o 
  -2  -3  10       16.57       15.65      2.05 o 
  -1  -3  10        7.25        5.48      3.08 o 
   0  -3  10        3.26       -1.27      1.70 o 
   1  -3  10      293.93      305.83      7.20 o 
   2  -3  10        2.07        0.40      0.94 o 
   3  -3  10      180.05      179.87      5.53 o 
   4  -3  10        0.19        0.42      1.23 o 
   5  -3  10       18.79       17.64      4.95 o 
   6  -3  10       17.13       16.29      4.06 o 
   7  -3  10        6.13        3.77      3.29 o 
  -7  -2  10       36.47       38.94      6.72 o 
  -6  -2  10      264.11      256.32     12.48 o 
  -5  -2  10       55.78       48.91      5.21 o 
  -4  -2  10       15.01       15.76      2.26 o 
  -3  -2  10       14.94       16.15      2.15 o 
  -2  -2  10      103.41       97.75      3.88 o 
  -1  -2  10       39.56       41.38      2.70 o 
   0  -2  10        3.84        5.29      2.20 o 
   1  -2  10        6.45        5.20      1.31 o 
   2  -2  10      138.01      126.16      4.13 o 
   3  -2  10       66.94       62.02      3.02 o 
   4  -2  10        0.40       -0.39      1.26 o 
   5  -2  10        1.64        1.89      2.29 o 
   6  -2  10       13.49       12.23      3.91 o 
   7  -2  10        1.79       -0.07      3.32 o 
  -7  -1  10      136.57      128.25      9.01 o 
  -6  -1  10      138.38      147.99      9.11 o 
  -5  -1  10        6.51        1.70      2.85 o 
  -4  -1  10      305.46      345.10      9.16 o 
  -3  -1  10      838.93      907.63     15.38 o 
  -2  -1  10       44.55       35.80      1.54 o 
  -1  -1  10       67.11       64.10      4.19 o 
   0  -1  10        0.77        2.09      1.60 o 
   1  -1  10       42.18       36.46      2.08 o 
   2  -1  10      190.27      184.97      5.51 o 
   3  -1  10       52.99       44.82      2.71 o 
   4  -1  10      394.33      384.21     10.08 o 
   5  -1  10        3.51        3.42      2.59 o 
   6  -1  10        0.57        1.20      2.95 o 
   7  -1  10       30.71       33.68      5.64 o 
  -7   0  10       22.49       27.01      5.83 o 
  -6   0  10      401.48      463.97     17.83 o 
  -5   0  10       24.84       25.65      2.75 o 
  -4   0  10      330.88      337.57      7.15 o 
  -3   0  10      723.33      820.92     17.48 o 
  -2   0  10       27.07       32.00      2.17 o 
  -1   0  10       22.48       22.07      1.72 o 
   0   0  10     1327.17     1406.10     22.29 o 
   1   0  10      652.80      753.68     16.32 o 
   2   0  10      457.02      450.61     10.94 o 
   3   0  10        2.76        1.69      1.51 o 
   4   0  10       35.36       42.43      3.49 o 
   5   0  10        0.12       -0.54      2.19 o 
   6   0  10       22.40       25.29      4.90 o 
  -6   1  10      123.27      119.89      7.26 o 
  -5   1  10      141.93      138.00      5.48 o 
  -4   1  10        7.65        3.64      1.92 o 
  -3   1  10       19.59       19.83      3.25 o 
  -2   1  10        1.44        1.36      1.01 o 
  -1   1  10      333.49      363.92      6.96 o 
   0   1  10       24.94       25.38      2.21 o 
   1   1  10      570.19      609.65     14.05 o 
   2   1  10      228.70      222.49      6.82 o 
   3   1  10      336.86      344.92      9.88 o 
   4   1  10      119.07      134.78      8.12 o 
   5   1  10       13.03       15.20      3.86 o 
   6   1  10        0.73       -2.19      2.81 o 
  -7   2  10        6.72        2.73      3.20 o 
  -6   2  10      186.01      192.00      9.64 o 
  -5   2  10        0.06       -0.07      2.27 o 
  -4   2  10       32.02       38.45      4.23 o 
  -3   2  10      138.79      132.32      4.64 o 
  -2   2  10       22.88       27.03      1.95 o 
  -1   2  10        0.12       -0.99      1.07 o 
   0   2  10       92.51       91.31      3.99 o 
   1   2  10       39.80       33.22      3.79 o 
   2   2  10       27.99       30.45      3.18 o 
   3   2  10        0.14       -2.77      1.84 o 
   4   2  10        4.01        3.69      3.02 o 
   5   2  10       21.19       17.64      4.53 o 
   6   2  10        2.94       -1.25      3.49 o 
  -8   3  10        0.53        0.05      3.40 o 
  -7   3  10       25.25       23.05      4.95 o 
  -5   3  10       42.59       34.02      4.78 o 
  -4   3  10        0.03       -1.85      2.06 o 
  -3   3  10        0.01       -0.71      1.99 o 
  -2   3  10      124.57      109.61      7.03 o 
  -1   3  10       32.06       29.67      2.72 o 
   0   3  10        2.01        0.45      1.40 o 
   1   3  10       53.69       53.51      3.59 o 
   2   3  10        2.89       -2.93      2.07 o 
   3   3  10       96.49      103.09      7.24 o 
   4   3  10       17.49       16.24      4.30 o 
   5   3  10        1.12       -1.80      3.03 o 
  -7   4  10        0.56       -0.10      3.30 o 
  -6   4  10        0.05       -1.08      2.16 o 
  -4   4  10       31.49       30.39      4.95 o 
  -3   4  10       54.97       48.30      5.36 o 
  -2   4  10       46.03       47.70      5.14 o 
  -1   4  10        0.38       -1.25      1.46 o 
   0   4  10       10.35        8.24      2.35 o 
   1   4  10        7.54        4.07      2.92 o 
   2   4  10        0.53       -2.34      1.75 o 
   3   4  10        6.22        7.73      3.77 o 
   4   4  10        8.79       11.12      4.20 o 
  -6   5  10        3.88        4.53      2.50 o 
  -5   5  10        2.06       -0.76      1.95 o 
  -4   5  10       73.66       60.35      3.82 o 
  -3   5  10       91.03      110.93      8.02 o 
  -2   5  10        7.09        1.85      3.02 o 
  -1   5  10        8.65        8.03      2.38 o 
   0   5  10       14.96       11.52      2.61 o 
   1   5  10       32.89       20.72      3.31 o 
   2   5  10        0.66       -0.24      2.16 o 
   3   5  10        1.05       -3.62      2.97 o 
  -6   6  10        2.05        0.05      2.25 o 
  -5   6  10        1.98        2.09      2.39 o 
  -4   6  10       18.49       18.73      3.20 o 
  -3   6  10        1.18       -2.53      2.09 o 
  -2   6  10        4.28        5.33      2.36 o 
  -1   6  10        0.55        1.26      1.67 o 
   0   6  10       50.50       50.22      3.51 o 
   1   6  10        0.71       -0.03      1.87 o 
   2   6  10        0.01        0.72      3.34 o 
  -6   7  10        1.06        1.74      3.81 o 
  -5   7  10       32.61       50.11      4.67 o 
  -4   7  10        0.13        0.99      2.40 o 
  -3   7  10       13.64       12.18      3.06 o 
  -2   7  10        0.34        0.13      2.30 o 
  -1   7  10        0.11       -1.40      1.95 o 
   0   7  10       25.46       23.42      2.96 o 
   1   7  10        0.47       -0.39      1.91 o 
  -4   8  10      157.16      169.62     10.92 o 
  -3   8  10       13.80       12.40      3.21 o 
  -2   8  10        3.55        4.38      2.88 o 
  -1   8  10       23.48       21.82      3.20 o 
  -1  -9  11        0.01       -2.65      2.15 o 
   0  -9  11        0.33       -2.02      2.05 o 
   1  -9  11        4.54        4.68      3.34 o 
   2  -9  11       10.58        4.20      3.82 o 
   3  -9  11        1.95       -2.07      3.22 o 
   4  -9  11        0.83       -0.37      3.18 o 
  -3  -8  11        6.29        6.76      4.23 o 
  -2  -8  11       14.63       10.51      3.91 o 
  -1  -8  11       12.36       10.82      2.52 o 
   0  -8  11        4.87        1.44      2.14 o 
   1  -8  11       97.18      109.65      7.31 o 
   2  -8  11       23.54       30.31      5.09 o 
   3  -8  11        0.21       -3.30      2.22 o 
   4  -8  11        0.11        0.07      2.90 o 
   5  -8  11       51.74       57.08      5.91 o 
  -4  -7  11        0.15       -1.15      3.07 o 
  -3  -7  11        0.07       -4.16      3.03 o 
  -2  -7  11        0.38        0.19      1.88 o 
  -1  -7  11        0.53       -0.14      2.22 o 
   0  -7  11       20.66       24.33      3.04 o 
   1  -7  11      468.86      504.69     17.89 o 
   3  -7  11        1.87        1.84      2.56 o 
   4  -7  11       57.84       50.76      5.10 o 
   5  -7  11       89.18       77.06      6.08 o 
   6  -7  11        1.50        1.13      3.18 o 
  -5  -6  11       23.28       41.02      6.25 o 
  -4  -6  11       32.23       40.27      5.88 o 
  -3  -6  11        0.01        0.45      2.83 o 
  -2  -6  11      113.58      110.50     11.44 o 
  -1  -6  11      527.73      542.82     13.13 o 
   0  -6  11     1036.22     1044.32     22.08 o 
   1  -6  11        7.04        9.03      3.35 o 
   2  -6  11        3.95        2.27      2.46 o 
   3  -6  11       26.82       20.45      3.67 o 
   4  -6  11       32.38       34.59      4.55 o 
   5  -6  11        6.09        5.24      2.85 o 
   6  -6  11        0.25       -0.53      2.03 o 
  -5  -5  11        0.89       -0.88      3.13 o 
  -4  -5  11        0.17       -1.04      3.02 o 
  -3  -5  11       24.05       18.85      4.26 o 
  -2  -5  11       14.17       14.53      2.31 o 
  -1  -5  11       12.04       13.74      4.88 o 
   0  -5  11        1.55        1.29      1.44 o 
   1  -5  11        3.85        4.36      2.19 o 
   2  -5  11        0.00        0.29      1.90 o 
   3  -5  11       54.72       55.26      4.63 o 
   4  -5  11       16.77       13.12      2.19 o 
   5  -5  11        3.72        1.89      1.81 o 
   6  -5  11        0.48        0.84      3.25 o 
   7  -5  11       11.24       19.58      4.67 o 
  -6  -4  11       20.59       21.58      5.32 o 
  -5  -4  11       10.00        2.21      3.42 o 
  -4  -4  11        8.59        0.42      2.81 o 
  -3  -4  11       25.21       24.27      2.73 o 
  -2  -4  11        5.74        6.37      1.81 o 
  -1  -4  11      206.21      214.40     15.67 o 
   0  -4  11       67.02       62.38      3.24 o 
   1  -4  11      336.87      371.01     13.36 o 
   2  -4  11       75.39       65.99      4.85 o 
   3  -4  11       17.02       14.90      1.98 o 
   4  -4  11       17.30       13.94      2.21 o 
   5  -4  11        0.49       -2.17      1.45 o 
   6  -4  11       64.71       69.36      5.93 o 
   7  -4  11       12.22        6.01      3.69 o 
  -6  -3  11       60.30       64.22      6.49 o 
  -5  -3  11        2.32       -1.90      3.17 o 
  -4  -3  11        3.23       -2.51      2.31 o 
  -3  -3  11       54.03       52.67      3.33 o 
  -2  -3  11        5.31        7.05      1.72 o 
  -1  -3  11        0.44       -0.66      1.02 o 
   0  -3  11       95.93       85.65      3.58 o 
   1  -3  11       10.51       12.59      2.58 o 
   2  -3  11      103.93      104.51      3.74 o 
   3  -3  11       48.51       45.12      2.66 o 
   4  -3  11        0.47        2.60      3.36 o 
   5  -3  11        1.35        1.20      1.70 o 
   6  -3  11       21.51       17.64      3.98 o 
   7  -3  11        0.14        1.50      3.22 o 
  -7  -2  11       79.50       89.70      8.04 o 
  -6  -2  11       22.55       33.16      5.81 o 
  -5  -2  11       21.72       19.86      4.38 o 
  -4  -2  11       41.81       48.11      3.51 o 
  -3  -2  11       59.39       54.72      3.21 o 
  -2  -2  11        0.45       -1.48      1.10 o 
  -1  -2  11        1.25       -1.05      0.97 o 
   0  -2  11      121.54      105.08      3.91 o 
   1  -2  11       84.32       99.62      3.40 o 
   2  -2  11       24.99       27.78      3.84 o 
   3  -2  11        3.67        3.12      2.41 o 
   4  -2  11        3.26        2.58      1.57 o 
   5  -2  11        0.11       -0.59      2.09 o 
   6  -2  11        2.68        6.42      3.40 o 
   7  -2  11        0.33       -0.89      2.83 o 
  -7  -1  11        2.27        7.31      4.09 o 
  -6  -1  11        1.83        4.94      3.61 o 
  -5  -1  11        4.69        0.19      2.61 o 
  -4  -1  11        9.07       10.55      2.58 o 
  -3  -1  11      250.64      277.07      7.83 o 
  -2  -1  11        0.15       -1.61      2.16 o 
  -1  -1  11        1.08        1.31      1.08 o 
   0  -1  11      351.24      372.85      7.03 o 
   1  -1  11      107.36      119.37      4.05 o 
   2  -1  11        7.63        2.45      1.47 o 
   3  -1  11       29.44       28.11      2.41 o 
   4  -1  11       38.83       44.09      3.06 o 
   5  -1  11       41.87       42.17      4.41 o 
   6  -1  11        0.75        0.10      2.53 o 
  -7   0  11       13.12       11.83      4.33 o 
  -6   0  11      137.95      152.12      9.00 o 
  -5   0  11        0.75        1.20      2.29 o 
  -4   0  11       90.42       84.60      3.97 o 
  -3   0  11      267.54      298.70      8.16 o 
  -2   0  11        8.86        9.49      2.49 o 
  -1   0  11       64.18       60.42      2.73 o 
   0   0  11       60.76       67.77      2.27 o 
   1   0  11        3.70        1.28      1.15 o 
   2   0  11       49.45       54.54      3.30 o 
   3   0  11       23.65       32.25      3.13 o 
   4   0  11       17.11       21.57      2.92 o 
   5   0  11        1.39        2.78      2.83 o 
   6   0  11        9.01        5.54      3.45 o 
  -6   1  11       42.20       53.19      6.03 o 
  -5   1  11       24.33       32.72      3.17 o 
  -4   1  11        9.14       10.48      2.36 o 
  -3   1  11      185.29      186.35      5.89 o 
  -2   1  11        1.04        0.24      1.00 o 
  -1   1  11        0.15        0.26      0.71 o 
   0   1  11      125.00      139.87      6.89 o 
   1   1  11       25.47       24.14      2.49 o 
   2   1  11      464.41      463.49     11.76 o 
   3   1  11     2505.79     2601.02     64.02 o 
   4   1  11      406.81      435.95     16.95 o 
   5   1  11        7.40        9.30      3.54 o 
   6   1  11       22.50       30.28      5.61 o 
  -6   2  11      136.48      142.01      8.27 o 
  -5   2  11        5.64        2.26      2.61 o 
  -4   2  11       11.39       14.00      2.15 o 
  -3   2  11      141.21      139.71      4.86 o 
  -2   2  11       58.37       55.48      4.92 o 
  -1   2  11        2.63        0.62      1.80 o 
   0   2  11      244.99      256.76      7.74 o 
   1   2  11      141.69      157.13      5.76 o 
   2   2  11       80.85       75.71      4.19 o 
   3   2  11        3.48        0.73      2.21 o 
   4   2  11       17.97       15.03      4.09 o 
   5   2  11       12.59       11.81      4.06 o 
  -7   3  11        0.70        2.83      3.47 o 
  -5   3  11       21.51       15.72      4.04 o 
  -4   3  11       11.05        7.95      3.25 o 
  -3   3  11      204.93      204.55     10.43 o 
  -2   3  11       92.91       80.53      6.27 o 
  -1   3  11       16.08       12.88      2.27 o 
   0   3  11      165.04      180.89      6.58 o 
   1   3  11       36.34       30.76      4.51 o 
   2   3  11       12.76        8.90      2.65 o 
   3   3  11       71.24       78.17      6.54 o 
   4   3  11       46.00       45.74      6.40 o 
   5   3  11        2.08       -2.49      3.27 o 
  -7   4  11        8.78       18.79      4.90 o 
  -6   4  11        4.38        5.84      2.68 o 
  -5   4  11        4.90        0.10      2.75 o 
  -4   4  11        8.45        5.51      3.55 o 
  -3   4  11      172.28      161.92      9.72 o 
  -2   4  11       55.69       50.81      5.66 o 
  -1   4  11        7.71       11.07      2.77 o 
   0   4  11        0.06       -1.14      1.62 o 
   1   4  11        3.25        0.54      1.94 o 
   2   4  11        9.15        7.88      2.70 o 
   3   4  11        8.15        5.04      3.54 o 
   4   4  11        4.90        6.00      3.74 o 
  -6   5  11        7.66        4.21      2.59 o 
  -5   5  11        0.37        0.15      2.10 o 
  -4   5  11       63.14       55.65      6.12 o 
  -3   5  11        3.00        3.64      3.23 o 
  -2   5  11        2.49        2.31      3.13 o 
  -1   5  11        0.00       -1.78      1.86 o 
   0   5  11       31.43       29.17      3.70 o 
   1   5  11        1.55       -0.45      2.58 o 
   2   5  11        6.79        4.50      3.72 o 
   3   5  11       17.94       19.78      5.04 o 
  -6   6  11        5.76        3.79      3.09 o 
  -5   6  11       25.79       35.61      6.74 o 
  -4   6  11        0.89        1.44      2.44 o 
  -3   6  11        0.17        0.86      2.10 o 
  -1   6  11        0.98       -3.02      2.54 o 
   0   6  11        5.77        4.35      3.50 o 
   1   6  11        0.98        0.26      1.77 o 
   2   6  11        6.64        3.08      3.79 o 
  -5   7  11        1.92        1.73      2.56 o 
  -4   7  11       73.54       67.93      4.61 o 
  -3   7  11       20.56       21.99      3.70 o 
  -2   7  11        6.02        5.95      2.75 o 
  -1   7  11        0.78       -1.73      1.87 o 
   0   7  11        1.84        0.85      2.15 o 
  -1  -9  12        2.40        3.47      2.42 o 
   0  -9  12        1.42       -0.11      2.31 o 
   1  -9  12       11.42       13.46      4.50 o 
   2  -9  12       18.24       24.97      5.32 o 
   3  -9  12        0.06       -2.71      2.83 o 
   4  -9  12        0.40       -0.86      3.32 o 
  -2  -8  12       15.21        7.33      3.82 o 
  -1  -8  12        2.14        2.28      2.21 o 
   0  -8  12        0.46        0.66      2.10 o 
   1  -8  12       32.94       25.56      4.75 o 
   2  -8  12        8.94        2.39      3.25 o 
   3  -8  12        0.17        1.58      2.90 o 
   4  -8  12        5.02        1.84      2.95 o 
   5  -8  12        0.00       -0.24      3.12 o 
  -3  -7  12        0.04       -0.37      3.49 o 
  -2  -7  12        9.30        9.65      2.46 o 
  -1  -7  12        9.62        7.92      2.36 o 
   0  -7  12        8.78        6.73      2.74 o 
   1  -7  12      115.69      105.89      7.04 o 
   2  -7  12        3.69        1.90      2.95 o 
   3  -7  12       28.50       25.81      4.41 o 
   4  -7  12       26.91       27.04      4.73 o 
   5  -7  12        2.67       -1.33      3.07 o 
   6  -7  12        5.08        8.20      3.79 o 
  -4  -6  12        0.09       -2.90      3.03 o 
  -3  -6  12       47.28       45.83      5.93 o 
  -2  -6  12       63.51       51.71      3.56 o 
  -1  -6  12      134.05      129.87      5.38 o 
   0  -6  12      482.18      456.73     11.70 o 
   1  -6  12      379.26      377.83     14.49 o 
   2  -6  12        4.71        4.57      2.73 o 
   3  -6  12        0.10        0.35      2.12 o 
   4  -6  12        1.50        1.31      2.58 o 
   5  -6  12        8.98        7.40      3.22 o 
   6  -6  12        0.00       -2.81      2.83 o 
  -5  -5  12        0.02       -0.81      3.50 o 
  -4  -5  12        0.05       -0.79      2.90 o 
  -3  -5  12        6.03        8.69      3.71 o 
  -2  -5  12       45.19       42.93      3.54 o 
  -1  -5  12      185.50      173.21      6.08 o 
   0  -5  12       49.81       49.72      6.80 o 
   1  -5  12      863.52      818.64     25.59 o 
   2  -5  12      146.49      142.80      7.55 o 
   3  -5  12       75.58       71.57      5.44 o 
   4  -5  12       72.84       59.41      5.04 o 
   5  -5  12        5.66        0.69      2.48 o 
   6  -5  12       17.57       17.94      4.25 o 
  -6  -4  12       39.19       39.22      6.33 o 
  -5  -4  12        1.04       -1.01      3.15 o 
  -4  -4  12        2.76       -0.69      2.76 o 
  -3  -4  12       75.91       71.83      3.88 o 
  -2  -4  12        1.51        1.68      1.44 o 
  -1  -4  12        1.62        1.10      1.44 o 
   0  -4  12       80.88       85.14      4.07 o 
   1  -4  12        4.90        1.52      1.99 o 
   2  -4  12       42.16       35.84      3.96 o 
   3  -4  12       11.24       10.56      2.88 o 
   4  -4  12        0.99        0.82      1.52 o 
   5  -4  12       24.77       24.60      4.72 o 
   6  -4  12       41.41       43.91      5.83 o 
  -6  -3  12      112.52      116.05      8.47 o 
  -5  -3  12       10.71        4.48      3.52 o 
  -4  -3  12        2.10       -0.89      3.23 o 
  -3  -3  12       11.42       13.83      2.29 o 
  -2  -3  12       26.28       33.36      2.97 o 
  -1  -3  12       20.74       21.72      5.11 o 
   0  -3  12       35.17       30.33      2.54 o 
   1  -3  12        3.25        5.88      2.36 o 
   2  -3  12        0.75       -0.72      1.84 o 
   3  -3  12       49.44       48.29      2.88 o 
   4  -3  12        0.31       -0.47      1.39 o 
   5  -3  12        3.25        1.15      2.86 o 
   6  -3  12        0.59       -2.83      2.46 o 
  -7  -2  12        0.59        3.84      3.98 o 
  -6  -2  12        7.89        9.89      4.14 o 
  -5  -2  12        1.63       -1.63      2.61 o 
  -4  -2  12        3.51        4.80      2.01 o 
  -3  -2  12        5.58        5.49      1.87 o 
  -2  -2  12       58.09       52.72      3.65 o 
  -1  -2  12       10.69        8.48      1.75 o 
   0  -2  12       57.04       52.98      2.88 o 
   1  -2  12        2.52        0.62      1.72 o 
   2  -2  12       34.68       33.34      2.34 o 
   3  -2  12        1.89       -0.32      1.22 o 
   4  -2  12        1.77        2.89      1.75 o 
   5  -2  12        0.07       -0.22      2.14 o 
   6  -2  12       28.74       30.46      5.16 o 
  -7  -1  12        0.12       -3.55      3.54 o 
  -6  -1  12        1.89        1.13      3.00 o 
  -5  -1  12        2.43       -0.62      2.76 o 
  -4  -1  12      180.64      170.89      6.12 o 
  -3  -1  12        0.44       -0.48      1.34 o 
  -2  -1  12       39.65       42.38      2.67 o 
  -1  -1  12       21.41       21.76      2.18 o 
   0  -1  12      611.63      655.42     11.83 o 
   1  -1  12      272.77      279.57      7.48 o 
   2  -1  12       22.78       22.55      2.32 o 
   3  -1  12      118.18      138.15      5.17 o 
   4  -1  12      154.79      176.31      6.35 o 
   5  -1  12        0.23       -2.00      2.04 o 
   6  -1  12        0.36        0.66      2.90 o 
  -7   0  12       21.53       12.79      4.50 o 
  -6   0  12       13.00       12.10      3.84 o 
  -5   0  12        0.88        0.84      2.22 o 
  -4   0  12        0.95        1.66      1.61 o 
  -3   0  12       13.48       16.51      4.27 o 
  -2   0  12       28.78       28.08      2.31 o 
  -1   0  12        0.04       -0.17      0.96 o 
   0   0  12       37.95       33.82      1.72 o 
   1   0  12        0.06       -0.34      1.07 o 
   2   0  12       58.09       57.36      3.30 o 
   3   0  12       89.71      102.09      4.77 o 
   4   0  12       28.94       29.49      3.19 o 
   5   0  12        1.28       -3.31      2.21 o 
   6   0  12        1.70        1.84      3.52 o 
  -7   1  12       58.30       59.78      6.30 o 
  -6   1  12       49.43       50.41      5.24 o 
  -5   1  12        4.70        4.16      1.91 o 
  -4   1  12       93.33       83.95      4.29 o 
  -3   1  12       31.12       33.36      2.86 o 
  -2   1  12        1.29       -0.61      1.07 o 
  -1   1  12       87.70       85.23      2.70 o 
   0   1  12      295.50      318.69      8.73 o 
   1   1  12       73.99       73.34      5.86 o 
   2   1  12       27.68       24.16      2.93 o 
   3   1  12      105.95      121.72      5.48 o 
   4   1  12       26.13       34.08      5.17 o 
   5   1  12        1.96       -0.51      2.90 o 
  -5   2  12       63.98       55.55      3.59 o 
  -4   2  12      277.58      272.06      7.99 o 
  -3   2  12      127.85      119.50      7.68 o 
  -2   2  12        7.37        5.63      2.97 o 
  -1   2  12       47.46       45.48      3.00 o 
   0   2  12      128.47      134.37      5.26 o 
   1   2  12       28.06       24.27      2.85 o 
   2   2  12        3.86       -2.50      3.91 o 
   3   2  12        1.34        4.14      3.00 o 
   4   2  12        9.01        8.66      3.91 o 
   5   2  12        4.98        0.19      3.23 o 
  -6   3  12       76.74       75.06      6.57 o 
  -5   3  12       34.94       29.80      5.10 o 
  -4   3  12       16.64       12.10      4.06 o 
  -3   3  12      468.61      487.15     18.92 o 
  -2   3  12      327.74      330.55     14.44 o 
  -1   3  12       13.40        8.53      3.00 o 
   0   3  12       98.68      112.22      5.17 o 
   1   3  12       50.87       40.78      3.60 o 
   2   3  12        3.20        2.31      2.23 o 
   3   3  12      222.69      263.43     12.84 o 
   4   3  12        4.15       -0.72      3.07 o 
  -7   4  12       23.53       49.11      6.81 o 
  -6   4  12        3.65        4.01      2.77 o 
  -5   4  12        0.25       -3.02      2.78 o 
  -4   4  12        0.00       -3.66      3.12 o 
  -3   4  12       23.68       16.04      4.43 o 
  -2   4  12        3.73        1.03      2.76 o 
  -1   4  12       88.79       80.59      4.64 o 
   0   4  12       34.38       29.68      3.56 o 
   1   4  12        3.49        1.09      2.01 o 
   2   4  12       11.40        6.90      6.03 o 
   3   4  12        0.00        0.44      3.23 o 
  -6   5  12        0.29       -1.78      2.46 o 
  -5   5  12        1.06        0.37      2.13 o 
  -4   5  12        0.26       -3.25      2.46 o 
  -3   5  12        2.45       -0.08      2.88 o 
  -2   5  12        7.57        4.18      3.32 o 
  -1   5  12       48.42       40.38      7.08 o 
   0   5  12       20.45       17.09      3.21 o 
   1   5  12       12.12       15.99      3.29 o 
   2   5  12        7.50        6.74      3.99 o 
   3   5  12        0.00        0.67      3.67 o 
  -6   6  12        3.84        3.41      2.69 o 
  -5   6  12        8.40        8.67      3.02 o 
  -4   6  12        5.20        1.36      2.40 o 
  -2   6  12       32.83       32.92      6.13 o 
  -1   6  12        1.59       -1.55      2.26 o 
   0   6  12        1.16       -3.19      2.21 o 
   1   6  12        2.39        0.93      3.64 o 
  -4   7  12       30.19       32.45      5.96 o 
  -3   7  12        0.00       -2.25      2.41 o 
  -2   7  12        0.41       -3.31      2.20 o 
  -1   7  12        0.90       -2.57      1.90 o 
   0   7  12        0.58        0.69      2.13 o 
   0  -9  13        3.66        4.90      2.51 o 
   1  -9  13        2.79        5.51      3.72 o 
   2  -9  13        1.21       -0.79      3.08 o 
   3  -9  13        1.97        0.07      3.08 o 
  -2  -8  13       10.86       13.46      4.65 o 
  -1  -8  13        5.07        8.12      2.58 o 
   0  -8  13       27.16       23.97      3.31 o 
   1  -8  13        9.99        5.66      3.42 o 
   2  -8  13        1.86       -1.89      3.07 o 
   3  -8  13       13.01       12.05      3.98 o 
   4  -8  13        0.19       -0.34      2.81 o 
   5  -8  13        0.47        2.70      3.61 o 
  -3  -7  13        0.38       -0.40      3.62 o 
  -2  -7  13        3.23        0.80      2.30 o 
  -1  -7  13        9.27       11.76      2.61 o 
   0  -7  13       60.62       62.50      4.00 o 
   1  -7  13       20.04        9.75      3.66 o 
   2  -7  13       30.79       35.06      5.04 o 
   3  -7  13        0.14        1.92      2.68 o 
   4  -7  13       13.36       14.19      3.89 o 
   5  -7  13        6.32       -0.37      2.95 o 
  -4  -6  13        1.82       -2.16      3.50 o 
  -3  -6  13       59.74       57.03      6.96 o 
  -2  -6  13      129.71      120.97      5.42 o 
  -1  -6  13      190.12      190.43     11.54 o 
   0  -6  13       60.23       66.05      4.05 o 
   1  -6  13      120.16      113.98      7.40 o 
   2  -6  13       97.34       94.01      6.39 o 
   3  -6  13       75.93       70.04      5.63 o 
   4  -6  13       11.14        9.82      3.71 o 
   5  -6  13        0.63       -3.30      2.66 o 
   6  -6  13        4.09        6.60      3.34 o 
  -5  -5  13        1.47       -1.99      3.17 o 
  -4  -5  13        3.01       -0.52      3.22 o 
  -3  -5  13        8.81        4.25      3.44 o 
  -2  -5  13        3.33        3.37      1.88 o 
  -1  -5  13       50.00       47.50      3.58 o 
   0  -5  13      400.49      401.43     11.60 o 
   1  -5  13      884.43      909.04     28.41 o 
   2  -5  13       25.57       26.57      4.03 o 
   3  -5  13      107.63       96.77      6.52 o 
   4  -5  13       50.75       43.55      5.31 o 
   5  -5  13        3.89        6.10      3.35 o 
  -5  -4  13       15.60        6.30      3.91 o 
  -4  -4  13        0.12       -1.20      2.65 o 
  -3  -4  13       95.81       79.48      4.30 o 
  -2  -4  13       27.43       23.09      2.78 o 
  -1  -4  13       64.82       72.20      3.82 o 
   0  -4  13       77.15       75.64      4.36 o 
   1  -4  13        0.18        0.37      2.19 o 
   2  -4  13        0.08       -1.67      1.62 o 
   3  -4  13        7.16        7.40      2.80 o 
   4  -4  13        0.01       -1.11      2.11 o 
   5  -4  13        1.07        2.06      2.85 o 
  -6  -3  13       21.99       23.15      5.26 o 
  -5  -3  13       23.32       29.28      5.22 o 
  -4  -3  13       66.49       69.99      5.96 o 
  -3  -3  13      104.73      111.59      9.19 o 
  -2  -3  13        2.14       -1.05      1.85 o 
  -1  -3  13       75.32       73.57      9.35 o 
   0  -3  13       13.97        9.88      2.84 o 
   1  -3  13       43.24       50.24      4.50 o 
   2  -3  13        1.22        2.07      2.00 o 
   3  -3  13        2.41        3.07      2.36 o 
   4  -3  13       29.78       25.74      4.51 o 
   5  -3  13        0.32       -0.69      1.71 o 
   6  -3  13        0.68       -1.58      2.85 o 
  -6  -2  13        3.34        3.52      3.34 o 
  -5  -2  13       11.67       11.66      3.84 o 
  -4  -2  13      141.85      152.85      5.99 o 
  -3  -2  13       25.67       28.10      3.06 o 
  -2  -2  13       61.00       50.68      3.40 o 
  -1  -2  13        4.81        3.66      1.54 o 
   0  -2  13        0.64       -0.56      1.22 o 
   1  -2  13        0.43       -1.04      1.75 o 
   2  -2  13        0.35        1.77      2.19 o 
   3  -2  13       11.97       12.06      2.06 o 
   4  -2  13        0.60        0.35      1.60 o 
   5  -2  13        0.17       -2.02      2.27 o 
   6  -2  13        4.70        4.03      3.02 o 
  -7  -1  13        0.15        1.16      3.54 o 
  -6  -1  13        0.17       -4.14      3.02 o 
  -5  -1  13        6.12        8.95      3.25 o 
  -4  -1  13        6.02        5.21      2.18 o 
  -3  -1  13        1.17        0.27      1.68 o 
  -2  -1  13        0.98        0.06      1.27 o 
  -1  -1  13      167.26      176.19     11.58 o 
   0  -1  13      189.23      213.19      6.27 o 
   1  -1  13        2.63        4.97      2.29 o 
   2  -1  13       17.22       23.03      2.48 o 
   3  -1  13      320.65      333.97      9.39 o 
   4  -1  13      144.15      151.31      5.94 o 
   5  -1  13        0.34        1.68      2.90 o 
   6  -1  13        0.41       -3.89      2.59 o 
  -7   0  13        3.73        4.92      4.09 o 
  -6   0  13        0.95       -2.44      2.61 o 
  -5   0  13        1.18        1.60      2.76 o 
  -4   0  13        1.89        2.53      1.86 o 
  -3   0  13       15.18       18.05      2.36 o 
  -2   0  13       21.38       19.28      4.77 o 
  -1   0  13       32.99       33.25      2.42 o 
   0   0  13       41.67       40.33      2.53 o 
   1   0  13       26.38       24.46      2.58 o 
   2   0  13        2.55        1.08      1.52 o 
   3   0  13        3.76        7.80      2.28 o 
   4   0  13        8.32        5.68      2.90 o 
   5   0  13       48.99       48.30      5.27 o 
  -7   1  13        0.05       -2.36      2.83 o 
  -6   1  13       45.89       49.70      6.20 o 
  -5   1  13       65.39       58.19      3.77 o 
  -4   1  13        0.01       -0.08      1.59 o 
  -3   1  13       11.12       12.60      2.02 o 
  -2   1  13        0.02       -0.15      1.16 o 
  -1   1  13       18.09       20.99      5.03 o 
   0   1  13        1.60        3.00      2.07 o 
   1   1  13        1.16        0.84      1.51 o 
   2   1  13        6.66        3.05      2.04 o 
   3   1  13        4.12        4.77      2.11 o 
   4   1  13       50.21       36.93      5.39 o 
   5   1  13        5.74        4.09      3.29 o 
  -7   2  13       84.51       91.77      7.40 o 
  -6   2  13        1.90       -2.11      2.68 o 
  -5   2  13       59.19       51.17      3.58 o 
  -4   2  13      146.86      151.71      9.13 o 
  -3   2  13       15.02       14.86      3.91 o 
  -2   2  13       15.42        7.28      3.44 o 
  -1   2  13      129.32      126.90      5.87 o 
   0   2  13       72.52       69.97      6.70 o 
   1   2  13       16.93       13.36      2.47 o 
   2   2  13       29.34       24.82      3.29 o 
   3   2  13        0.04        1.25      2.12 o 
   4   2  13       44.78       50.95      5.75 o 
  -6   3  13       20.46       20.12      5.07 o 
  -5   3  13        0.31       -0.02      3.03 o 
  -4   3  13      247.84      250.65     12.59 o 
  -3   3  13      552.12      555.10     21.21 o 
  -2   3  13       24.09       18.50      4.48 o 
  -1   3  13      132.20      131.42      5.63 o 
   0   3  13       37.40       37.79      3.45 o 
   1   3  13       60.82       52.94      4.12 o 
   2   3  13      226.55      244.27     10.97 o 
   3   3  13      269.55      313.84     14.56 o 
   4   3  13        3.12       -1.06      3.30 o 
  -5   4  13        0.01       -4.43      3.10 o 
  -4   4  13       80.99       57.50      6.23 o 
  -3   4  13        6.40        2.54      3.62 o 
  -2   4  13       34.32       30.76      5.59 o 
  -1   4  13        1.30       -0.36      1.98 o 
   0   4  13       29.54       32.41      3.93 o 
   1   4  13        0.27       -2.09      1.99 o 
   2   4  13        1.56        0.94      2.39 o 
   3   4  13        3.97        5.22      3.72 o 
  -6   5  13        0.35       -0.86      4.04 o 
  -4   5  13        0.84       -3.20      3.20 o 
  -3   5  13       15.24        8.86      4.16 o 
  -2   5  13       14.51        8.09      3.93 o 
  -1   5  13        0.73       -1.18      3.50 o 
   0   5  13        0.53       -1.27      2.25 o 
   1   5  13        6.28        1.52      2.84 o 
   2   5  13       41.34       44.18      6.86 o 
  -5   6  13        0.38       -3.35      2.60 o 
  -4   6  13        0.51       -2.69      2.40 o 
  -3   6  13        9.99       11.63      4.94 o 
  -2   6  13        5.35        2.14      3.59 o 
  -1   6  13        3.55        2.37      2.64 o 
   0   6  13        0.52       -3.32      2.21 o 
   1   6  13        0.04       -3.03      2.92 o 
  -3   7  13        0.93       -0.79      2.54 o 
  -2   7  13        3.61        1.99      2.49 o 
   1  -9  14        9.27       10.75      4.20 o 
   2  -9  14        0.85        0.25      3.02 o 
  -2  -8  14        0.34       -0.71      3.69 o 
  -1  -8  14       24.61       27.44      3.78 o 
   0  -8  14      130.57      112.51      5.60 o 
   1  -8  14       50.36       45.99      6.08 o 
   2  -8  14        3.11        3.29      3.34 o 
   3  -8  14        3.24        3.32      3.45 o 
   4  -8  14        0.48       -3.84      2.56 o 
  -3  -7  14        1.74       -4.48      3.20 o 
  -2  -7  14        0.03        1.13      2.53 o 
  -1  -7  14       51.77       50.63      3.98 o 
   0  -7  14       60.61       54.55      3.81 o 
   1  -7  14        6.71        3.03      3.12 o 
   2  -7  14        5.53        0.25      2.86 o 
   3  -7  14       22.36       28.56      4.87 o 
   4  -7  14        1.30       -0.56      2.86 o 
   5  -7  14        1.21       -3.64      3.25 o 
  -4  -6  14        1.83        0.71      3.89 o 
  -3  -6  14       15.98       12.75      4.35 o 
  -2  -6  14        2.16        3.39      2.32 o 
  -1  -6  14        8.19        6.46      2.25 o 
   0  -6  14       65.69       59.99      3.87 o 
   1  -6  14       12.70       12.92      3.72 o 
   2  -6  14      104.71      106.11      7.09 o 
   3  -6  14       77.34       71.00      5.83 o 
   4  -6  14        5.91        1.58      2.90 o 
   5  -6  14        0.84       -1.85      2.46 o 
  -5  -5  14        4.20       -0.81      3.71 o 
  -4  -5  14        0.26       -2.46      3.47 o 
  -3  -5  14        7.28       10.73      4.06 o 
  -2  -5  14        7.67        6.29      2.25 o 
  -1  -5  14       52.08       43.76      3.29 o 
   0  -5  14      289.88      279.07      8.50 o 
   1  -5  14       16.19       10.08      3.66 o 
   2  -5  14        6.50        4.68      2.86 o 
   3  -5  14       46.08       39.96      5.10 o 
   4  -5  14       35.54       28.61      4.95 o 
   5  -5  14       26.63       36.14      5.27 o 
  -5  -4  14        2.11        1.85      3.64 o 
  -4  -4  14       21.45       23.64      4.89 o 
  -3  -4  14      103.74       95.64      4.86 o 
  -2  -4  14       40.81       40.98      3.46 o 
  -1  -4  14        0.66       -2.22      1.48 o 
   0  -4  14      267.87      273.97      8.26 o 
   1  -4  14       49.24       44.65      4.78 o 
   2  -4  14       35.30       37.98      4.89 o 
   3  -4  14        6.65        1.31      2.85 o 
   4  -4  14       20.01       23.77      4.30 o 
   5  -4  14        2.28        1.20      2.90 o 
  -6  -3  14        0.45       -2.24      3.81 o 
  -5  -3  14        4.20        4.68      3.59 o 
  -4  -3  14       47.68       52.30      6.22 o 
  -3  -3  14      284.13      289.74     10.65 o 
  -2  -3  14       41.86       44.31      4.69 o 
  -1  -3  14        6.37       10.28      2.15 o 
   0  -3  14      218.84      203.13      6.66 o 
   1  -3  14        0.14       -2.22      1.99 o 
   2  -3  14        1.85        2.33      2.34 o 
   3  -3  14       78.40       65.17      5.59 o 
   4  -3  14       14.98       13.18      3.76 o 
   5  -3  14        1.60        4.33      3.10 o 
  -6  -2  14        1.17       -1.75      3.22 o 
  -5  -2  14       26.58       32.85      5.59 o 
  -4  -2  14       11.80        9.02      3.36 o 
  -3  -2  14        0.48       -1.83      1.50 o 
  -2  -2  14       24.80       24.52      2.77 o 
  -1  -2  14       73.88       74.83      3.80 o 
   0  -2  14      210.56      210.77      6.58 o 
   1  -2  14        1.57        2.22      2.51 o 
   2  -2  14       46.79       45.66      4.85 o 
   3  -2  14        2.94       -0.08      2.88 o 
   4  -2  14       18.46       23.64      4.72 o 
   5  -2  14        0.30       -1.10      2.48 o 
   6  -2  14        0.83       -3.82      2.54 o 
  -6  -1  14       14.24       15.70      4.23 o 
  -5  -1  14        3.96        2.21      3.05 o 
  -4  -1  14        6.40        6.67      2.86 o 
  -3  -1  14        4.03        2.06      1.72 o 
  -2  -1  14        1.16        0.58      1.42 o 
  -1  -1  14       61.27       68.52      3.98 o 
   0  -1  14        2.99        6.05      1.67 o 
   1  -1  14        3.16        1.33      2.56 o 
   2  -1  14      281.31      279.69     12.60 o 
   3  -1  14      549.31      645.32     16.26 o 
   4  -1  14       57.52       51.52      3.67 o 
   5  -1  14        2.93        0.27      3.00 o 
  -7   0  14        7.66        6.89      4.01 o 
  -6   0  14        0.50       -1.74      2.83 o 
  -5   0  14        1.16        2.17      2.70 o 
  -4   0  14        1.84        1.66      1.72 o 
  -3   0  14       11.05       13.24      2.22 o 
  -2   0  14        0.31       -1.93      1.29 o 
  -1   0  14        4.63        4.01      1.47 o 
   0   0  14        9.53        5.43      2.95 o 
   1   0  14       20.32       25.50      2.64 o 
   2   0  14        5.59        4.20      2.07 o 
   3   0  14       21.44       19.87      3.07 o 
   4   0  14        8.53        6.55      3.02 o 
   5   0  14        3.53       11.56      4.18 o 
  -7   1  14        0.30        0.40      3.34 o 
  -6   1  14       56.38       54.08      5.36 o 
  -5   1  14        0.05       -0.75      1.88 o 
  -4   1  14       16.11       21.69      6.43 o 
  -3   1  14        2.96        2.02      1.58 o 
  -2   1  14       43.91       45.14      5.66 o 
  -1   1  14       24.98       20.72      4.25 o 
   0   1  14       28.94       28.54      2.64 o 
   1   1  14        0.36       -2.17      1.45 o 
   2   1  14        7.96        6.71      2.31 o 
   3   1  14       13.70       11.05      2.63 o 
   4   1  14        5.37        4.33      3.22 o 
   5   1  14        6.75        9.13      4.21 o 
  -7   2  14        7.72        9.06      3.99 o 
  -6   2  14        1.62       -0.62      2.93 o 
  -5   2  14        0.98       -3.29      2.85 o 
  -4   2  14        0.20        1.94      3.05 o 
  -3   2  14       88.49       80.72      7.16 o 
  -2   2  14       51.55       51.59      5.63 o 
  -1   2  14       24.40       25.88      2.92 o 
   0   2  14        2.73        0.80      1.72 o 
   1   2  14       28.56       31.06      3.55 o 
   2   2  14       60.48       57.79      4.29 o 
   3   2  14       32.64       39.47      6.00 o 
   4   2  14        9.04        9.15      4.08 o 
  -6   3  14        2.01       -0.66      3.20 o 
  -5   3  14       17.70       11.79      3.93 o 
  -4   3  14       57.46       53.51      6.87 o 
  -3   3  14      108.71      108.87      8.42 o 
  -2   3  14        0.54        0.40      2.91 o 
  -1   3  14       78.61       76.83      4.42 o 
   0   3  14       17.07       13.37      3.22 o 
   1   3  14        2.70        1.61      2.17 o 
   2   3  14      259.58      288.85      9.79 o 
   3   3  14       34.08       25.79      5.24 o 
  -6   4  14        6.82        4.30      4.30 o 
  -5   4  14      123.26      112.07      8.76 o 
  -4   4  14       52.58       57.03      7.23 o 
  -3   4  14        2.18       -0.83      3.17 o 
  -2   4  14        2.66        0.61      3.15 o 
  -1   4  14       83.23       75.90      4.82 o 
   0   4  14      132.57      125.64      6.75 o 
   1   4  14        5.78        3.11      2.61 o 
   2   4  14        0.18        1.08      2.73 o 
  -5   5  14        3.58       -5.17      3.52 o 
  -4   5  14        0.30       -2.97      3.18 o 
  -3   5  14        4.87        1.25      3.44 o 
  -2   5  14        1.75       -2.88      3.44 o 
  -1   5  14       42.87       46.45      4.92 o 
   0   5  14        2.07       -0.35      2.52 o 
   1   5  14        0.20       -2.51      4.51 o 
  -3   6  14        0.12       -4.70      3.13 o 
  -2   6  14        0.82        0.98      3.74 o 
  -1   6  14        2.18       -0.38      2.58 o 
   0   6  14        0.53        0.04      2.88 o 
  -1  -8  15       76.87       69.22      4.63 o 
   0  -8  15       82.74       71.32      4.67 o 
   1  -8  15        3.21        4.48      3.44 o 
   2  -8  15        2.00        1.72      3.07 o 
   3  -8  15        0.72        1.84      3.00 o 
  -2  -7  15        9.50        8.07      2.65 o 
  -1  -7  15       23.28       21.01      3.37 o 
   0  -7  15        2.52        6.12      3.04 o 
   1  -7  15       50.91       49.33      5.31 o 
   2  -7  15        3.01        1.36      3.00 o 
   3  -7  15       18.16       16.07      4.09 o 
   4  -7  15        0.88       -2.80      2.73 o 
  -4  -6  15        0.10       -4.41      3.30 o 
  -3  -6  15        0.09       -2.61      3.64 o 
  -2  -6  15        8.36       10.48      2.72 o 
  -1  -6  15        4.13        4.25      2.18 o 
   0  -6  15        5.44        6.16      2.24 o 
   1  -6  15        2.01        1.47      2.65 o 
   2  -6  15        3.02       -0.22      2.59 o 
   3  -6  15        0.33        3.05      2.78 o 
   4  -6  15        3.61       -0.83      3.12 o 
   5  -6  15        3.96        6.35      3.91 o 
  -4  -5  15        2.84        0.91      3.50 o 
  -3  -5  15        0.30       -2.09      2.71 o 
  -2  -5  15       10.04        2.12      2.27 o 
  -1  -5  15        0.47       -2.14      1.70 o 
   0  -5  15      133.70      126.85     20.36 o 
   1  -5  15        9.76        5.19      3.05 o 
   2  -5  15       15.63       14.99      3.69 o 
   3  -5  15       23.69       18.26      4.33 o 
   4  -5  15        0.16       -3.36      2.24 o 
   5  -5  15        5.02        4.38      3.74 o 
  -5  -4  15       18.21       25.56      5.53 o 
  -4  -4  15       91.09       86.77      7.06 o 
  -3  -4  15      175.58      153.13      6.47 o 
  -2  -4  15       40.52       44.13      6.92 o 
  -1  -4  15      119.79      110.30      5.73 o 
   0  -4  15      184.33      202.08      8.42 o 
   1  -4  15       14.79       12.57      3.84 o 
   2  -4  15       32.67       29.74      4.68 o 
   3  -4  15        1.07       -0.34      2.53 o 
   4  -4  15        2.58        1.70      3.18 o 
   5  -4  15        0.00        2.06      3.12 o 
  -5  -3  15       13.43       12.96      4.46 o 
  -4  -3  15       39.28       54.72      6.65 o 
  -3  -3  15        3.81        3.94      2.19 o 
  -2  -3  15        5.42        5.45      2.00 o 
  -1  -3  15      250.48      243.71      7.75 o 
   0  -3  15     1686.52     1737.40     34.60 o 
   1  -3  15      113.98      106.01      7.31 o 
   2  -3  15        1.17        0.32      2.29 o 
   3  -3  15       88.85       66.20      6.00 o 
   4  -3  15       11.77       15.87      4.11 o 
   5  -3  15        4.66       12.01      4.26 o 
  -6  -2  15        0.86       -0.61      3.47 o 
  -5  -2  15        0.19       -2.22      2.83 o 
  -4  -2  15       25.43       30.23      5.92 o 
  -3  -2  15        0.82       -0.80      1.65 o 
  -2  -2  15        0.17       -0.32      1.57 o 
  -1  -2  15       33.59       36.29      8.75 o 
   0  -2  15        0.35       -0.31      1.55 o 
   1  -2  15       24.52       23.45      4.30 o 
   2  -2  15        0.06       -0.71      2.39 o 
   3  -2  15       12.56       12.03      4.06 o 
   4  -2  15        4.67       10.31      3.88 o 
  -6  -1  15        0.07       -2.21      2.81 o 
  -5  -1  15        0.01        2.11      2.88 o 
  -4  -1  15       11.09       12.76      3.91 o 
  -3  -1  15        0.16       -1.20      1.59 o 
  -2  -1  15        2.30        0.33      3.88 o 
  -1  -1  15        3.22        0.45      4.36 o 
   0  -1  15        1.56        2.41      1.57 o 
   1  -1  15       11.43       12.99      3.74 o 
   2  -1  15      169.29      179.16     10.08 o 
   3  -1  15      395.50      454.12     18.08 o 
   4  -1  15        2.39        7.01      3.59 o 
   5  -1  15        0.00       -2.43      2.68 o 
  -6   0  15        0.40        0.98      3.07 o 
  -5   0  15       23.79       26.18      4.73 o 
  -4   0  15       42.02       39.63      3.45 o 
  -3   0  15        1.91       -0.08      2.38 o 
  -2   0  15       19.15       21.52      4.91 o 
  -1   0  15        3.39       -1.74      2.71 o 
   0   0  15        9.87       13.02      3.64 o 
   1   0  15       37.81       50.19      5.39 o 
   2   0  15        2.64       -0.99      3.05 o 
   3   0  15        3.98        4.87      2.32 o 
   4   0  15        0.71       -3.41      2.27 o 
   5   0  15        5.96        0.45      3.44 o 
  -6   1  15       26.18       30.06      5.17 o 
  -5   1  15       42.56       43.64      6.63 o 
  -4   1  15        0.81       -1.74      2.66 o 
  -3   1  15      168.07      173.89     10.04 o 
  -2   1  15      108.39       97.21      7.70 o 
  -1   1  15        1.62       -0.96      2.44 o 
   0   1  15        6.14        8.64      3.66 o 
   1   1  15       38.97       36.54      5.51 o 
   2   1  15        4.87        3.26      2.33 o 
   3   1  15        0.19        1.01      2.07 o 
   4   1  15        3.76       -2.36      3.03 o 
  -5   2  15        5.12        3.42      3.49 o 
  -4   2  15       39.60       45.19      6.65 o 
  -3   2  15      147.50      140.90      9.35 o 
  -2   2  15        0.42       -1.33      2.76 o 
  -1   2  15       60.17       51.49      5.69 o 
   0   2  15       60.28       62.93      5.59 o 
   1   2  15       22.83       26.24      6.31 o 
   2   2  15       18.39       19.03      3.16 o 
   3   2  15        8.72        6.22      2.97 o 
   4   2  15        4.19       -1.99      3.42 o 
  -6   3  15        1.07       -3.49      3.25 o 
  -5   3  15        1.52       -0.69      3.37 o 
  -4   3  15       63.96       52.28      7.31 o 
  -3   3  15        0.12       -4.11      2.81 o 
  -2   3  15        0.40       -3.51      2.34 o 
  -1   3  15        1.39       -0.98      1.80 o 
   0   3  15       82.35       73.92      6.66 o 
   1   3  15        1.37        0.05      2.12 o 
   2   3  15       18.44       24.81      3.84 o 
   3   3  15        0.05        2.71      3.66 o 
  -6   4  15        5.18       -0.96      3.99 o 
  -5   4  15       17.57        7.63      4.72 o 
  -4   4  15        0.19       -3.69      3.32 o 
  -3   4  15        0.03       -3.20      3.35 o 
  -2   4  15      103.91      102.06      8.37 o 
  -1   4  15       22.60       24.67      3.61 o 
   0   4  15        1.24        0.33      2.34 o 
   1   4  15        1.70        1.55      2.82 o 
   2   4  15        0.63        1.82      2.77 o 
  -5   5  15        8.70        7.58      4.87 o 
  -4   5  15        7.60        0.59      3.64 o 
  -3   5  15        0.43       -3.64      3.57 o 
  -2   5  15       32.58       38.23      6.65 o 
  -1   5  15       54.60       61.63      5.13 o 
   0   5  15        0.50       -3.27      2.18 o 
   1   5  15       27.76       31.30      4.51 o 
  -3   6  15        0.02       -0.10      4.36 o 
  -2   6  15        8.14       13.60      5.32 o 
   0  -8  16       97.99      101.42      5.59 o 
   1  -8  16       13.59       15.28      4.21 o 
   2  -8  16        3.88        2.86      3.23 o 
   3  -8  16        3.38        3.96      3.40 o 
  -2  -7  16        0.02       -0.59      3.63 o 
  -1  -7  16       47.09       47.64      4.51 o 
   0  -7  16        3.83        1.84      2.24 o 
   1  -7  16        0.15        0.81      3.03 o 
   2  -7  16       35.56       40.52      5.75 o 
   3  -7  16       29.95       35.46      5.71 o 
   4  -7  16        0.07        4.01      3.42 o 
  -3  -6  16        3.01       -1.65      3.49 o 
  -2  -6  16        0.01        1.32      2.25 o 
  -1  -6  16        1.33        1.36      2.24 o 
   0  -6  16        0.20        0.62      1.91 o 
   1  -6  16        2.95        3.15      3.12 o 
   2  -6  16        9.57        9.69      3.77 o 
   3  -6  16        0.11        0.17      2.68 o 
   4  -6  16        0.16        0.15      2.85 o 
  -4  -5  16        6.51        3.05      4.06 o 
  -3  -5  16        5.53       -0.69      3.30 o 
  -2  -5  16       10.04       11.44      4.13 o 
  -1  -5  16        2.54       -0.37      1.80 o 
   0  -5  16        0.58       -3.29      2.54 o 
   1  -5  16        5.58        4.41      3.12 o 
   2  -5  16       14.58       19.56      4.26 o 
   3  -5  16        3.08       -1.97      2.53 o 
   4  -5  16        1.37       -0.19      2.98 o 
   5  -5  16        1.56        3.12      3.77 o 
  -5  -4  16        2.83        0.42      3.66 o 
  -4  -4  16        2.85        0.03      3.34 o 
  -3  -4  16        0.01       -0.44      2.13 o 
  -2  -4  16        8.84        6.33      2.47 o 
  -1  -4  16      152.66      160.91      6.36 o 
   0  -4  16       53.76       46.55      3.77 o 
   1  -4  16        1.61       -1.10      2.27 o 
   2  -4  16       30.77       28.17      4.82 o 
   3  -4  16       17.02       16.17      4.14 o 
   4  -4  16        0.57        4.01      3.59 o 
   5  -4  16        2.41        4.11      3.55 o 
  -5  -3  16        0.05       -1.77      3.23 o 
  -4  -3  16       17.28       23.55      4.72 o 
  -3  -3  16        2.84        0.19      2.05 o 
  -2  -3  16       66.84       77.98      8.58 o 
  -1  -3  16      175.26      188.84      6.83 o 
   0  -3  16        6.39        6.92      3.77 o 
   1  -3  16      101.98      102.17      7.38 o 
   2  -3  16       66.40       64.19      6.03 o 
   3  -3  16        0.25        2.75      3.47 o 
   4  -3  16      122.18      139.90      9.32 o 
  -5  -2  16        4.29        6.45      3.49 o 
  -4  -2  16      131.13      124.07      5.80 o 
  -3  -2  16       65.74       66.06      9.58 o 
  -2  -2  16       38.46       44.08      3.59 o 
  -1  -2  16      126.26      127.07      5.38 o 
   0  -2  16       36.00       37.97      3.23 o 
   1  -2  16       71.07       57.59      5.90 o 
   2  -2  16        2.57        1.52      3.32 o 
   3  -2  16        6.84       21.89      5.04 o 
   4  -2  16        2.73        6.23      3.93 o 
  -6  -1  16       22.19       40.11      6.22 o 
  -5  -1  16        7.06        8.95      3.79 o 
  -4  -1  16       30.30       30.52      5.23 o 
  -3  -1  16       14.19       10.74      2.52 o 
  -2  -1  16        7.87        4.69      2.13 o 
  -1  -1  16      224.90      230.65      7.27 o 
   0  -1  16       82.94       79.10      6.65 o 
   1  -1  16        0.07        2.38      2.95 o 
   2  -1  16       25.64       30.66      5.54 o 
   3  -1  16        3.91       13.70      4.28 o 
   4  -1  16        2.94        4.77      3.82 o 
  -6   0  16        1.09        0.81      3.05 o 
  -5   0  16        4.79        6.71      3.54 o 
  -4   0  16        0.22       -1.24      1.81 o 
  -3   0  16       25.81       25.71      3.14 o 
  -2   0  16        1.43       -3.59      2.39 o 
  -1   0  16       39.16       40.89      6.03 o 
   0   0  16        3.66        1.77      2.85 o 
   1   0  16        3.52        2.83      3.00 o 
   2   0  16        0.02       -2.97      2.83 o 
   3   0  16        1.58       -2.59      3.23 o 
  -6   1  16       12.10       13.14      4.08 o 
  -5   1  16        0.29       -1.58      3.27 o 
  -4   1  16       55.66       53.14      6.71 o 
  -3   1  16      274.74      294.62     14.25 o 
  -2   1  16       54.12       46.45      6.54 o 
  -1   1  16        0.46       -2.04      2.33 o 
   0   1  16       10.55       13.76      4.11 o 
   1   1  16       41.70       37.96      5.88 o 
   2   1  16        1.07        0.67      2.95 o 
   3   1  16        0.94       -0.27      3.27 o 
   4   1  16        0.18        2.17      3.59 o 
  -5   2  16        0.01       -0.76      3.13 o 
  -4   2  16       19.98       24.03      5.36 o 
  -3   2  16       32.04       48.52      6.81 o 
  -2   2  16        0.08       -3.64      2.43 o 
  -1   2  16        4.29        2.34      3.15 o 
   0   2  16       35.33       33.70      5.76 o 
   1   2  16        5.23       -0.10      3.52 o 
   2   2  16        3.89        3.28      2.34 o 
   3   2  16        0.66       -0.66      3.05 o 
  -5   3  16        0.56       -4.23      3.64 o 
  -4   3  16        5.08       -0.42      3.54 o 
  -3   3  16        1.73        0.52      3.50 o 
  -2   3  16       19.41       15.90      4.80 o 
  -1   3  16       33.81       26.37      5.68 o 
   0   3  16       10.35       11.69      4.35 o 
   1   3  16        0.20        0.36      2.44 o 
   2   3  16        0.08       -0.70      2.54 o 
  -5   4  16       21.16       16.34      5.34 o 
  -4   4  16        2.60        4.26      4.11 o 
  -3   4  16        2.24       -2.02      3.67 o 
  -2   4  16        1.58        0.89      3.67 o 
  -1   4  16        0.36       -0.94      3.61 o 
   0   4  16        6.89       11.38      3.13 o 
   1   4  16       15.84       11.90      3.41 o 
  -4   5  16        0.12       -5.74      3.82 o 
  -3   5  16        0.69       -1.60      3.84 o 
  -2   5  16       15.11        9.74      5.16 o 
  -1   5  16        4.56        6.96      3.06 o 
  -1  -7  17        0.31        4.23      2.65 o 
   0  -7  17        0.92        0.26      2.44 o 
   1  -7  17        0.17       -3.02      2.95 o 
   2  -7  17        0.75       -3.76      2.95 o 
   3  -7  17        0.74        2.06      3.03 o 
  -3  -6  17        0.36       -5.76      3.84 o 
  -2  -6  17        0.05        0.81      2.40 o 
  -1  -6  17        0.47       -1.62      2.10 o 
   0  -6  17        5.43        4.37      2.40 o 
   1  -6  17        0.67       -1.74      2.71 o 
   2  -6  17       18.49       23.99      4.99 o 
   3  -6  17        0.15       -0.66      2.80 o 
   4  -6  17        2.45        1.68      3.32 o 
  -3  -5  17       51.41       63.18      6.45 o 
  -2  -5  17        0.66        0.50      2.91 o 
  -1  -5  17       17.67       22.76      4.50 o 
   0  -5  17        0.60        0.57      2.05 o 
   1  -5  17       11.33       10.90      3.77 o 
   2  -5  17        2.72        1.36      3.15 o 
   3  -5  17        1.28        3.47      3.15 o 
   4  -5  17        1.15        4.63      3.54 o 
  -4  -4  17       14.54       14.64      4.78 o 
  -3  -4  17        0.90       -0.98      2.45 o 
  -2  -4  17        0.02       -2.58      1.83 o 
  -1  -4  17        1.13       -0.35      2.00 o 
   0  -4  17       36.18       38.20      6.58 o 
   1  -4  17       15.49       13.11      4.16 o 
   2  -4  17       25.73       25.59      4.95 o 
   3  -4  17       10.47        6.54      3.82 o 
   4  -4  17        2.90        2.90      3.96 o 
  -5  -3  17        0.84        2.76      3.66 o 
  -4  -3  17        0.67       -0.17      3.35 o 
  -3  -3  17        7.29        6.14      2.58 o 
  -2  -3  17        4.14        1.55      2.08 o 
  -1  -3  17      367.04      366.20     10.70 o 
   0  -3  17       30.85       29.90      3.32 o 
   1  -3  17       15.16       10.31      3.86 o 
   2  -3  17      103.04       87.32      7.23 o 
   3  -3  17      276.57      303.61     14.56 o 
   4  -3  17       38.66       48.12      6.79 o 
  -5  -2  17       20.70       21.21      5.09 o 
  -4  -2  17      108.86      111.15      5.61 o 
  -3  -2  17       19.19       23.58      4.01 o 
  -2  -2  17       52.14       54.10      4.09 o 
  -1  -2  17      197.82      219.13      7.47 o 
   0  -2  17       22.01       22.53      4.84 o 
   1  -2  17       23.20       25.95      5.04 o 
   2  -2  17        6.98       11.10      4.18 o 
   3  -2  17        0.28       -1.06      3.35 o 
   4  -2  17        2.55        4.89      3.98 o 
  -5  -1  17        9.54       10.01      3.98 o 
  -4  -1  17       18.14       20.90      4.97 o 
  -3  -1  17        2.63        3.42      3.02 o 
  -2  -1  17       61.26       61.29      3.94 o 
  -1  -1  17      327.23      349.46     15.82 o 
   0  -1  17       26.40       23.84      4.89 o 
   1  -1  17        0.03       -0.88      2.73 o 
   2  -1  17       81.84       65.03      6.87 o 
   3  -1  17        1.39        2.06      3.23 o 
   4  -1  17       11.86       14.88      4.53 o 
  -5   0  17        6.10        7.90      3.40 o 
  -4   0  17        0.30        2.00      3.03 o 
  -3   0  17       25.51       23.49      5.09 o 
  -2   0  17       83.08       79.05      7.35 o 
  -1   0  17       25.56       16.11      4.67 o 
   0   0  17        3.87        1.77      2.83 o 
   1   0  17        1.23       -2.33      2.91 o 
   2   0  17        1.69       -4.93      3.29 o 
   3   0  17        9.55       12.53      4.63 o 
  -5   1  17        1.13       -3.79      3.32 o 
  -4   1  17      116.07      126.54      9.11 o 
  -3   1  17      191.97      195.10     11.46 o 
  -2   1  17       20.10       15.21      4.75 o 
  -1   1  17       11.19       11.95      4.48 o 
   0   1  17       23.28       21.03      4.78 o 
   1   1  17       11.14        4.13      3.54 o 
   2   1  17        8.31       13.29      4.28 o 
   3   1  17        1.42        6.12      4.09 o 
  -5   2  17       13.57       11.46      4.84 o 
  -4   2  17        6.50       -0.98      3.62 o 
  -3   2  17        3.42        3.50      4.03 o 
  -2   2  17       10.60        4.45      4.18 o 
  -1   2  17        6.14        0.45      3.29 o 
   0   2  17       23.51       23.37      5.32 o 
   1   2  17        0.72       -1.63      3.05 o 
   2   2  17        3.52       -1.25      3.32 o 
  -5   3  17        0.43       -4.70      3.42 o 
  -4   3  17        0.41       -3.55      3.25 o 
  -3   3  17        2.79       -2.43      3.35 o 
  -2   3  17        0.01       -0.13      3.15 o 
  -1   3  17        0.66       -1.06      3.29 o 
   0   3  17       13.10       16.86      5.34 o 
   1   3  17        4.89        2.88      3.86 o 
  -4   4  17        0.02       -4.48      3.84 o 
  -3   4  17        2.57       -3.34      3.64 o 
  -2   4  17        0.29        0.76      3.74 o 
  -1   4  17       12.69       10.78      4.73 o 
   0   4  17        9.30       20.91      5.96 o 
   0  -7  18        0.36       -2.08      2.39 o 
   1  -7  18        0.25        0.13      3.42 o 
   2  -7  18        7.96        9.00      3.98 o 
  -2  -6  18        7.55        6.06      2.78 o 
  -1  -6  18        9.16       13.40      3.24 o 
   0  -6  18        6.52        7.00      3.72 o 
   1  -6  18        1.12        1.74      2.93 o 
   2  -6  18        0.33        1.31      3.02 o 
   3  -6  18        0.66       -0.19      3.27 o 
  -3  -5  18        8.91        6.37      4.28 o 
  -2  -5  18        7.26        4.64      2.67 o 
  -1  -5  18        5.39        4.28      2.44 o 
   0  -5  18       55.24       61.36      4.32 o 
   1  -5  18        4.53        4.77      3.37 o 
   2  -5  18        0.06        1.36      3.52 o 
   3  -5  18        0.37        1.84      3.25 o 
   4  -5  18        1.95       -0.74      3.49 o 
  -4  -4  18        1.25       -1.77      3.64 o 
  -3  -4  18        2.22        2.00      2.47 o 
  -2  -4  18        0.27       -0.43      2.15 o 
  -1  -4  18        0.27       -2.28      2.29 o 
   0  -4  18        0.81       -0.42      2.01 o 
   1  -4  18        0.30        1.42      2.98 o 
   2  -4  18        3.62        5.07      3.62 o 
   3  -4  18        0.02        0.86      3.61 o 
   4  -4  18        0.62       -0.61      3.50 o 
  -4  -3  18        0.38        1.52      3.44 o 
  -3  -3  18        0.45       -2.11      2.55 o 
  -2  -3  18       11.01        8.54      2.72 o 
  -1  -3  18        0.02        0.66      2.12 o 
   0  -3  18       10.55       11.06      2.86 o 
   1  -3  18       10.35        9.74      3.99 o 
   2  -3  18       61.34       69.67      6.82 o 
   3  -3  18      215.86      234.05     12.84 o 
   4  -3  18       10.32        7.83      4.46 o 
  -5  -2  18       16.93       14.93      4.57 o 
  -4  -2  18        6.15        5.21      2.56 o 
  -3  -2  18        4.15        5.05      2.43 o 
  -2  -2  18      128.42      123.49      5.61 o 
  -1  -2  18       58.36       58.10      4.07 o 
   0  -2  18        0.51       -0.88      3.13 o 
   1  -2  18       30.54       33.80      5.88 o 
   2  -2  18        8.40        8.17      4.31 o 
   3  -2  18       11.59       10.36      4.73 o 
   4  -2  18        1.46       -2.95      3.37 o 
  -5  -1  18        1.22       -3.20      2.91 o 
  -4  -1  18        1.71        1.07      2.31 o 
  -3  -1  18        0.36       -1.26      3.23 o 
  -2  -1  18       76.31       87.05      7.85 o 
  -1  -1  18      313.37      347.42     16.29 o 
   0  -1  18       20.55       21.08      4.94 o 
   1  -1  18       48.15       51.50      6.92 o 
   2  -1  18       67.85       70.46      8.47 o 
   3  -1  18        0.35        0.88      3.66 o 
  -4   0  18       66.47       73.34      7.33 o 
  -3   0  18      127.60      138.86      9.72 o 
  -2   0  18        8.35        4.60      3.94 o 
  -1   0  18       25.44       29.32      6.17 o 
   0   0  18       15.63        9.20      4.23 o 
   1   0  18        3.32       -0.12      3.86 o 
   2   0  18        0.04       -1.47      3.59 o 
   3   0  18        0.00       -0.52      3.69 o 
  -5   1  18       11.15        7.70      4.46 o 
  -4   1  18       78.21       78.61      7.75 o 
  -3   1  18       61.79       72.21      8.63 o 
  -2   1  18       11.83       11.00      4.73 o 
  -1   1  18       31.27       31.30      5.98 o 
   0   1  18       16.12       15.03      4.55 o 
   1   1  18        0.33       -1.85      3.22 o 
   2   1  18       25.87       32.97      5.93 o 
  -5   2  18        0.02        0.20      3.93 o 
  -4   2  18        4.52        3.54      3.96 o 
  -3   2  18        8.10        3.47      4.36 o 
  -2   2  18        9.34        1.79      3.82 o 
  -1   2  18       19.78       14.51      5.16 o 
   0   2  18       20.26       24.41      5.75 o 
   1   2  18        3.83        4.11      3.71 o 
   2   2  18        0.03       -0.62      3.44 o 
  -4   3  18        0.00       -1.31      3.76 o 
  -3   3  18        2.12        1.26      4.14 o 
  -2   3  18       12.37        5.86      4.52 o 
  -1   3  18        0.75        0.49      3.69 o 
   0   3  18        0.29        2.66      3.91 o 
  -2   4  18       10.24       18.58      5.69 o 
  -1  -6  19        4.84        5.01      2.73 o 
   0  -6  19        0.78       -0.73      2.11 o 
   1  -6  19        0.80        4.31      3.72 o 
   2  -6  19       11.75       25.44      5.41 o 
  -2  -5  19       11.29       10.38      2.95 o 
  -1  -5  19        1.40        3.61      2.57 o 
   0  -5  19       45.23       47.70      4.46 o 
   1  -5  19       40.66       43.08      6.49 o 
   2  -5  19       19.79       28.61      5.73 o 
   3  -5  19        1.53        4.01      3.72 o 
  -3  -4  19        0.81       -2.41      2.42 o 
  -2  -4  19        0.10       -1.30      2.30 o 
  -1  -4  19        1.87        3.57      2.52 o 
   0  -4  19        0.08       -2.49      3.10 o 
   1  -4  19       40.37       36.95      6.23 o 
   2  -4  19        1.15       -0.71      3.29 o 
   3  -4  19        1.84        2.97      3.81 o 
  -4  -3  19        2.24       -1.04      3.59 o 
  -3  -3  19        2.28        1.33      2.47 o 
  -2  -3  19        1.73        2.00      2.31 o 
  -1  -3  19        0.74       -1.98      2.01 o 
   0  -3  19        2.49        2.36      3.45 o 
   1  -3  19        0.17       -1.08      3.15 o 
   2  -3  19      117.99      133.23      9.59 o 
   3  -3  19       64.80       77.89      7.83 o 
  -4  -2  19        0.38       -2.82      2.24 o 
  -3  -2  19        0.39       -0.07      2.34 o 
  -2  -2  19       12.48       13.23      5.63 o 
  -1  -2  19        5.85        5.44      3.99 o 
   0  -2  19        1.22        1.75      3.59 o 
   1  -2  19        5.11        5.24      3.74 o 
   2  -2  19        1.85       -2.68      3.44 o 
   3  -2  19        0.38       -2.00      3.99 o 
  -4  -1  19       27.86       23.15      5.49 o 
  -3  -1  19      150.25      172.94     11.25 o 
  -2  -1  19      275.81      310.02     15.69 o 
  -1  -1  19       21.02       25.10      5.61 o 
   0  -1  19       10.33        9.54      4.57 o 
   1  -1  19       30.25       41.14      6.60 o 
   2  -1  19        9.89       13.33      4.82 o 
   3  -1  19        0.96        3.20      4.20 o 
  -4   0  19        0.67        2.61      3.55 o 
  -3   0  19       85.69       97.08      8.46 o 
  -2   0  19       73.22       75.53      7.63 o 
  -1   0  19        2.46        2.66      3.35 o 
   0   0  19        0.20       -4.38      3.49 o 
   1   0  19        0.16       -4.80      3.20 o 
   2   0  19       13.58       14.40      5.34 o 
  -4   1  19        0.42       -0.24      3.77 o 
  -3   1  19        0.52       -0.61      3.76 o 
  -2   1  19      101.05       95.31      8.46 o 
  -1   1  19        1.40        0.84      3.54 o 
   0   1  19       16.33        9.50      4.82 o 
   1   1  19       14.88       13.85      4.82 o 
   2   1  19        4.12        1.10      3.84 o 
  -4   2  19        0.00       -2.39      3.89 o 
  -3   2  19       13.41        3.99      4.35 o 
  -2   2  19       49.17       58.78      8.36 o 
  -1   2  19        0.00        0.54      3.82 o 
   0   2  19        0.77       -3.84      3.40 o 
   1   2  19        0.50       -2.58      3.69 o 
  -2   3  19        8.84        7.09      4.90 o 
  -1   3  19        0.20        1.06      4.26 o 
  -1  -5  20        9.22        8.37      3.07 o 
   0  -5  20       32.55       39.39      6.64 o 
   1  -5  20        0.22       -0.08      3.77 o 
  -2  -4  20        0.44       -2.05      2.26 o 
  -1  -4  20        0.52        0.04      2.38 o 
   0  -4  20        0.72        1.80      3.12 o 
   1  -4  20        0.14       -1.15      3.54 o 
   2  -4  20        0.37       -2.49      3.57 o 
  -3  -3  20        3.78       -0.27      2.96 o 
  -2  -3  20        7.28        5.16      3.75 o 
  -1  -3  20        0.22       -2.62      2.68 o 
   0  -3  20        3.54       -1.04      3.50 o 
   1  -3  20        5.95        0.03      3.52 o 
   2  -3  20       21.35       22.14      5.61 o 
  -3  -2  20        0.63        8.61      4.53 o 
  -2  -2  20        6.55        5.69      4.09 o 
  -1  -2  20        5.09        6.05      4.06 o 
   0  -2  20       17.31       23.00      5.68 o 
   1  -2  20        2.63        7.75      4.43 o 
   2  -2  20        7.44        0.89      4.13 o 
  -3  -1  20      134.37      151.29     10.85 o 
  -2  -1  20        0.02        0.03      3.61 o 
  -1  -1  20        8.43        3.37      3.99 o 
   0  -1  20        0.11       -1.55      3.59 o 
   1  -1  20        0.57        0.79      3.74 o 
   2  -1  20        0.54       -0.10      3.76 o 
  -3   0  20       24.34       24.48      5.88 o 
  -2   0  20       98.68      108.21      9.22 o 
  -1   0  20       36.77       37.22      6.64 o 
   0   0  20       19.65       23.15      5.81 o 
   1   0  20        3.74        2.53      4.40 o 
  -3   1  20       75.06       83.13      8.26 o 
  -2   1  20      244.51      279.17     15.16 o 
  -1   1  20       16.27       11.81      5.09 o 
   0   1  20        5.72        3.23      4.62 o 
  -2   2  20        0.01       -0.24      3.84 o 
   0  -4  21        0.19       -0.86      3.67 o 
  -2  -3  21        0.61       -4.38      3.40 o 
  -1  -3  21        1.95        0.40      4.04 o 
   0  -3  21        3.91        8.71      4.75 o 
   1  -3  21        5.55       11.34      5.34 o 
  -2  -2  21        5.19        8.32      4.75 o 
  -1  -2  21        0.50       -0.13      3.96 o 
   0  -2  21        2.41        3.59      4.16 o 
   1  -2  21        0.35       -1.87      3.69 o 
  -2  -1  21       20.96       22.09      6.23 o 
  -1  -1  21        0.00       -3.15      3.37 o 
   0  -1  21        0.56       -3.84      3.39 o 
  -2   0  21        4.63        8.05      4.67 o 
  -1   0  21       18.30       13.39      5.32 o 
                                                 
